# Supplementary material for: cis,cis,cis-(Acetato-κ2 O,O′)bis­[1,2-bis­(diphenyl­phosphan­yl)ethane-κ2 P,P′]ruthenium(II) 0.75-trifluoro­methane­sulfonate 0.25-chloride
Source: Acta Crystallogr Sect E Struct Rep Online. 2013 Mar 23;69(Pt 4):m226. doi: 10.1107/S160053681300737X (PMC3629500; doi:10.1107/S160053681300737X)
Supplement: Supplementary file 1 [file e-69-0m226-sup1.cif]

##############################################################################
#                                                                            #
# This CIF contains the data in a paper accepted for publication in          #
# Acta Crystallographica Section E. It conforms to the requirements of       #
# Notes for Authors for Acta Crystallographica Section E, and has been       #
# peer reviewed under the auspices of the IUCr Commission on Journals.       #
#                                                                            #
# Full details of the Crystallographic Information File format               #
# are given in the paper "The Crystallographic Information File (CIF):       #
# a New Standard Archive File for Crystallography" by S. R. Hall, F. H.      #
# Allen and I. D. Brown [Acta Cryst. (1991), A47, 655-685].                  #
#                                                                            #
# The current version of the core CIF dictionary is obtainable from          #
# ftp://ftp.iucr.org/pub/cif_core.dic.                                       #
#                                                                            #
# Software is freely available for graphical display of the structure(s)     #
# in this CIF. For information consult the CIF software page                 #
# http://www.iucr.org/resources/cif/software.                                #
#                                                                            #
# This file may be used for bona fide research purposes within the           #
# scientific community so long as proper attribution is given to the journal # 
# article from which it was obtained.                                        #
#                                                                            #
##############################################################################
data_global
_audit_creation_method     'WinGX routine CIF_UPDATE'
_audit_conform_dict_name     cif_core.dic
_audit_conform_dict_version     2.4
_journal_date_recd_electronic     2013-02-28
_journal_date_accepted     2013-03-18
_journal_name_full     'Acta Crystallographica, Section E'
_journal_year     2013
_journal_volume     69
_journal_issue      4
_journal_page_first     m226
_journal_page_last     m226
_journal_paper_category     QM
_journal_paper_doi     10.1107/S160053681300737X
_journal_coeditor_code     ZS2249
_publ_contact_author_name     'Arto Valkonen'
_publ_contact_author_address
;
  University of Jyv\"askyl\"a
  Department of Chemistry
  PO Box 35
  FIN-40014 Jyv\"askyl\"a
  Finland
;
_publ_contact_author_email     arto.m.valkonen@jyu.fi
_publ_contact_author_fax     '+358 14 260 2501'
_publ_contact_author_phone     '+358 40 805 3702'
_publ_section_title
;\
<i>cis</i>,<i>cis</i>,<i>cis</i>-(Acetato-\k^2^<i>O</i>,<i>O</i>')bis[1,2-\
bis(diphenylphosphanyl)ethane-\k^2^<i>P</i>,<i>P</i>']ruthenium(II)
0.75-trifluoromethanesulfonate 0.25-chloride
;
loop_
    _publ_author_name
    _publ_author_footnote
    _publ_author_address
    'Figueira, Jo\~ao' .
; CQM -- Centro de Qu\'imica da Madeira, MMRG
  Universidade da Madeira
  Campus Universit\'ario da Penteada
  9000-390 Funchal
  Portugal
;
    'Rodrigues, Jo\~ao' .
; CQM -- Centro de Qu\'imica da Madeira, MMRG
  Universidade da Madeira
  Campus Universit\'ario da Penteada
  9000-390 Funchal
  Portugal
;
    'Valkonen, Arto' .
;University of Jyv\"askyl\"a
  Department of Chemistry
  PO Box 35
  FIN-40014 Jyv\"askyl\"a
  Finland
;
data_I
_audit_creation_method     'WinGX routine CIF_UPDATE'
_chemical_name_systematic
;\
<i>cis</i>,<i>cis</i>,<i>cis</i>-(Acetato-\k^2^<i>O</i>,<i>O</i>')bis[1,2-\
bis(diphenylphosphanyl)ethane-\k^2^<i>P</i>,<i>P</i>']ruthenium(II)
0.75-trifluoromethanesulfonate 0.25-chloride
;
_chemical_formula_moiety     '4(C54 H51 O2 P4 Ru +), 3(C F3 O3 S -), Cl -'
_chemical_formula_sum     'C219 H204 Cl F9 O17 P16 Ru4 S3'
_chemical_formula_iupac
                          '[Ru (C2 H3 O2) (C26 H24 P2)2] (C F3 O3 S)0.75 Cl0.25'
_chemical_formula_weight     4310.25
_symmetry_cell_setting     orthorhombic
_symmetry_space_group_name_H-M     'P b c a'
_symmetry_space_group_name_Hall     '-P 2ac 2ab'
loop_
    _symmetry_equiv_pos_as_xyz
    'x, y, z'
    '-x+1/2, -y, z+1/2'
    'x+1/2, -y+1/2, -z'
    '-x, y+1/2, -z+1/2'
    '-x, -y, -z'
    'x-1/2, y, -z-1/2'
    '-x-1/2, y-1/2, z'
    'x, -y-1/2, z-1/2'
_cell_length_a     15.7463(2)
_cell_length_b     21.8914(3)
_cell_length_c     28.6122(4)
_cell_angle_alpha     90
_cell_angle_beta     90
_cell_angle_gamma     90
_cell_volume     9862.9(2)
_cell_formula_units_Z     2
_cell_measurement_reflns_used     137403
_cell_measurement_theta_min     2.91
_cell_measurement_theta_max     28.283
_cell_measurement_temperature     173(2)
_exptl_crystal_description     prism
_exptl_crystal_colour     'green-yellow'
_exptl_crystal_size_max     0.25
_exptl_crystal_size_mid     0.20
_exptl_crystal_size_min     0.15
_exptl_crystal_density_diffrn     1.451
_exptl_crystal_density_method     'not measured'
_exptl_crystal_F_000     4432
_exptl_absorpt_coefficient_mu     0.549
_exptl_absorpt_correction_type     multi-scan
_exptl_absorpt_process_details     '(DENZO-SMN; Otwinowski & Minor, 1997)'
_exptl_absorpt_correction_T_min     0.8750
_exptl_absorpt_correction_T_max     0.9222
_exptl_special_details     ?
_diffrn_ambient_temperature     173(2)
_diffrn_radiation_type     MoK\a
_diffrn_radiation_wavelength     0.71073
_diffrn_radiation_monochromator     graphite
_diffrn_measurement_device_type
                   'Bruker--Nonius KappaCCD diffractometer with APEXII detector'
_diffrn_measurement_device     '95mm CCD camera on \k-goniostat'
_diffrn_measurement_method     'CCD rotation images, thick slices'
_diffrn_detector_area_resol_mean     9
_diffrn_reflns_number     16563
_diffrn_reflns_av_R_equivalents     0.0359
_diffrn_reflns_theta_min     2.95
_diffrn_reflns_theta_max     25.00
_diffrn_reflns_theta_full     25.00
_diffrn_measured_fraction_theta_max     0.998
_diffrn_measured_fraction_theta_full     0.998
_diffrn_reflns_limit_h_min     -18
_diffrn_reflns_limit_h_max     18
_diffrn_reflns_limit_k_min     -25
_diffrn_reflns_limit_k_max     26
_diffrn_reflns_limit_l_min     -33
_diffrn_reflns_limit_l_max     34
_refine_special_details
;
Refinement of <i>F</i>^2^ against ALL reflections. The weighted <i>R</i>-factor
<i>wR</i> and goodness of fit <i>S</i> are based on <i>F</i>^2^, conventional
<i>R</i>-factors <i>R</i> are based on <i>F</i>, with <i>F</i> set to zero for
negative <i>F</i>^2^. The threshold expression of <i>F</i>^2^ >
2\s(<i>F</i>^2^) is used only for calculating <i>R</i>-factors(gt) <i>etc</i>.
and is not relevant to the choice of reflections for refinement.
<i>R</i>-factors based on <i>F</i>^2^ are statistically about twice as large
as those based on <i>F</i>, and <i>R</i>- factors based on ALL data will be
even larger.
;
_reflns_number_total     8662
_reflns_number_gt     7095
_reflns_threshold_expression     I>2\s(I)
_refine_ls_structure_factor_coef     Fsqd
_refine_ls_matrix_type     full
_refine_ls_R_factor_all     0.0774
_refine_ls_R_factor_gt     0.0614
_refine_ls_wR_factor_gt     0.1406
_refine_ls_wR_factor_ref     0.1483
_refine_ls_goodness_of_fit_ref     1.125
_refine_ls_restrained_S_all     1.125
_refine_ls_number_reflns     8662
_refine_ls_number_parameters     626
_refine_ls_number_restraints     7
_refine_ls_hydrogen_treatment     constr
_refine_ls_weighting_scheme     calc
_refine_ls_weighting_details
        'calc w=1/[\s^2^(Fo^2^)+(0.0484P)^2^+43.9750P] where P=(Fo^2^+2Fc^2^)/3'
_atom_sites_solution_hydrogens     geom
_atom_sites_solution_primary     direct
_atom_sites_solution_secondary     difmap
_refine_ls_shift/su_max     0.001
_refine_ls_shift/su_mean     0.000
_refine_diff_density_max     0.902
_refine_diff_density_min     -1.040
_refine_ls_extinction_method     none
loop_
    _atom_type_symbol
    _atom_type_description
    _atom_type_scat_dispersion_real
    _atom_type_scat_dispersion_imag
    _atom_type_scat_source
    C C 0.0033 0.0016 'International Tables Vol C Tables 4.2.6.8 and 6.1.1.4'
    H H 0 0 'International Tables Vol C Tables 4.2.6.8 and 6.1.1.4'
    O O 0.0106 0.006 'International Tables Vol C Tables 4.2.6.8 and 6.1.1.4'
    F F 0.0171 0.0103 'International Tables Vol C Tables 4.2.6.8 and 6.1.1.4'
    P P 0.1023 0.0942 'International Tables Vol C Tables 4.2.6.8 and 6.1.1.4'
    S S 0.1246 0.1234 'International Tables Vol C Tables 4.2.6.8 and 6.1.1.4'
    Cl Cl 0.1484 0.1585 'International Tables Vol C Tables 4.2.6.8 and 6.1.1.4'
    Ru Ru -1.2594 0.8363 'International Tables Vol C Tables 4.2.6.8 and 6.1.1.4'
_computing_data_collection     'COLLECT (Bruker, 2004)'
_computing_cell_refinement     'DENZO-SMN (Otwinowski & Minor, 1997)'
_computing_data_reduction     'DENZO-SMN (Otwinowski & Minor, 1997)'
_computing_structure_solution     'SHELXS86 (Sheldrick, 2008)'
_computing_structure_refinement     'SHELXL97 (Sheldrick, 2008)'
_computing_molecular_graphics     'ORTEP-3 for Windows (Farrugia, 2012)'
_computing_publication_material     'WinGX (Farrugia, 2012)'
loop_
    _atom_site_type_symbol
    _atom_site_label
    _atom_site_fract_x
    _atom_site_fract_y
    _atom_site_fract_z
    _atom_site_U_iso_or_equiv
    _atom_site_adp_type
    _atom_site_calc_flag
    _atom_site_refinement_flags
    _atom_site_occupancy
    _atom_site_symmetry_multiplicity
    _atom_site_disorder_assembly
    _atom_site_disorder_group
    Ru Ru1 0.24211(2) 0.986017(17) 0.615267(13) 0.02161(12) Uani d . 1 1 . .
    P P1 0.21047(8) 1.02120(6) 0.68978(4) 0.0250(3) Uani d . 1 1 . .
    P P2 0.38185(8) 0.98385(6) 0.64581(4) 0.0256(3) Uani d . 1 1 . .
    P P3 0.23401(8) 1.08350(6) 0.58676(4) 0.0234(3) Uani d . 1 1 . .
    P P4 0.10573(8) 0.97601(6) 0.58030(5) 0.0268(3) Uani d . 1 1 . .
    O O1 0.2933(2) 0.93092(15) 0.55788(12) 0.0289(8) Uani d . 1 1 . .
    O O2 0.2383(2) 0.88552(15) 0.61809(11) 0.0268(8) Uani d . 1 1 . .
    C C1 0.1295(3) 1.0776(2) 0.70689(18) 0.0318(12) Uani d . 1 1 . .
    C C2 0.0460(4) 1.0689(3) 0.6930(2) 0.0388(13) Uani d . 1 1 . .
    H H2 0.0323 1.0349 0.6738 0.047 Uiso calc R 1 1 . .
    C C3 -0.0182(4) 1.1088(3) 0.7068(2) 0.0468(16) Uani d . 1 1 . .
    H H3 -0.0747 1.1028 0.6962 0.056 Uiso calc R 1 1 . .
    C C4 0.0006(5) 1.1572(3) 0.7358(2) 0.0533(18) Uani d . 1 1 . .
    H H4 -0.0429 1.1842 0.7458 0.064 Uiso calc R 1 1 . .
    C C5 0.0833(5) 1.1659(3) 0.7503(2) 0.0517(17) Uani d . 1 1 . .
    H H5 0.0963 1.1989 0.7706 0.062 Uiso calc R 1 1 . .
    C C6 0.1477(4) 1.1270(2) 0.73574(19) 0.0400(14) Uani d . 1 1 . .
    H H6 0.2045 1.1342 0.7455 0.048 Uiso calc R 1 1 . .
    C C7 0.1886(3) 0.9611(2) 0.73337(16) 0.0255(11) Uani d . 1 1 . .
    C C8 0.1589(3) 0.9772(2) 0.77776(17) 0.0314(12) Uani d . 1 1 . .
    H H8 0.1493 1.0189 0.7850 0.038 Uiso calc R 1 1 . .
    C C9 0.1434(3) 0.9330(3) 0.81120(18) 0.0339(12) Uani d . 1 1 . .
    H H9 0.1229 0.9445 0.8411 0.041 Uiso calc R 1 1 . .
    C C10 0.1576(3) 0.8718(3) 0.80126(18) 0.0351(13) Uani d . 1 1 . .
    H H10 0.1457 0.8412 0.8239 0.042 Uiso calc R 1 1 . .
    C C11 0.1893(4) 0.8560(2) 0.75789(18) 0.0346(13) Uani d . 1 1 . .
    H H11 0.2015 0.8144 0.7512 0.042 Uiso calc R 1 1 . .
    C C12 0.2035(3) 0.8997(2) 0.72447(17) 0.0295(11) Uani d . 1 1 . .
    H H12 0.2240 0.8877 0.6946 0.035 Uiso calc R 1 1 . .
    C C13 0.3081(3) 1.0540(2) 0.71472(17) 0.0297(12) Uani d . 1 1 . .
    H H13A 0.3216 1.0932 0.6992 0.036 Uiso calc R 1 1 . .
    H H13B 0.3004 1.0618 0.7485 0.036 Uiso calc R 1 1 . .
    C C14 0.3806(3) 1.0085(3) 0.70718(17) 0.0329(12) Uani d . 1 1 . .
    H H14A 0.3727 0.9726 0.7278 0.039 Uiso calc R 1 1 . .
    H H14B 0.4355 1.0279 0.7152 0.039 Uiso calc R 1 1 . .
    C C15 0.4262(3) 0.9063(2) 0.64697(19) 0.0315(12) Uani d . 1 1 . .
    C C16 0.4122(4) 0.8679(3) 0.6845(2) 0.0433(14) Uani d . 1 1 . .
    H H16 0.3824 0.8826 0.7111 0.052 Uiso calc R 1 1 . .
    C C17 0.4413(4) 0.8082(3) 0.6836(3) 0.0560(18) Uani d . 1 1 . .
    H H17 0.4316 0.7825 0.7098 0.067 Uiso calc R 1 1 . .
    C C18 0.4840(4) 0.7855(3) 0.6453(3) 0.0528(18) Uani d . 1 1 . .
    H H18 0.5028 0.7442 0.6448 0.063 Uiso calc R 1 1 . .
    C C19 0.4992(4) 0.8237(3) 0.6078(3) 0.0502(16) Uani d . 1 1 . .
    H H19 0.5291 0.8087 0.5813 0.060 Uiso calc R 1 1 . .
    C C20 0.4711(4) 0.8837(2) 0.6086(2) 0.0375(13) Uani d . 1 1 . .
    H H20 0.4825 0.9097 0.5827 0.045 Uiso calc R 1 1 . .
    C C21 0.4649(3) 1.0279(2) 0.61657(17) 0.0265(11) Uani d . 1 1 . .
    C C22 0.5263(4) 1.0605(3) 0.6399(2) 0.0424(14) Uani d . 1 1 . .
    H H22 0.5266 1.0610 0.6731 0.051 Uiso calc R 1 1 . .
    C C23 0.5880(4) 1.0928(3) 0.6155(3) 0.0597(19) Uani d . 1 1 . .
    H H23 0.6311 1.1142 0.6321 0.072 Uiso calc R 1 1 . .
    C C24 0.5868(4) 1.0939(3) 0.5674(3) 0.0537(17) Uani d . 1 1 . .
    H H24 0.6285 1.1165 0.5507 0.064 Uiso calc R 1 1 . .
    C C25 0.5254(4) 1.0622(3) 0.5436(2) 0.0428(15) Uani d . 1 1 . .
    H H25 0.5245 1.0630 0.5104 0.051 Uiso calc R 1 1 . .
    C C26 0.4646(3) 1.0292(2) 0.56764(18) 0.0316(12) Uani d . 1 1 . .
    H H26 0.4224 1.0072 0.5509 0.038 Uiso calc R 1 1 . .
    C C27 0.2689(3) 1.0974(2) 0.52628(17) 0.0283(11) Uani d . 1 1 . .
    C C28 0.2936(3) 1.0509(2) 0.49636(17) 0.0287(11) Uani d . 1 1 . .
    H H28 0.2979 1.0102 0.5077 0.034 Uiso calc R 1 1 . .
    C C29 0.3120(4) 1.0635(3) 0.44953(19) 0.0384(13) Uani d . 1 1 . .
    H H29 0.3296 1.0315 0.4293 0.046 Uiso calc R 1 1 . .
    C C30 0.3045(5) 1.1219(3) 0.4330(2) 0.0507(17) Uani d . 1 1 . .
    H H30 0.3157 1.1301 0.4010 0.061 Uiso calc R 1 1 . .
    C C31 0.2809(5) 1.1685(3) 0.4622(2) 0.0565(19) Uani d . 1 1 . .
    H H31 0.2770 1.2091 0.4505 0.068 Uiso calc R 1 1 . .
    C C32 0.2627(4) 1.1568(3) 0.5087(2) 0.0448(15) Uani d . 1 1 . .
    H H32 0.2460 1.1892 0.5288 0.054 Uiso calc R 1 1 . .
    C C33 0.2783(3) 1.1506(2) 0.61595(16) 0.0230(10) Uani d . 1 1 . .
    C C34 0.3646(3) 1.1632(2) 0.6107(2) 0.0330(12) Uani d . 1 1 . .
    H H34 0.3982 1.1381 0.5910 0.040 Uiso calc R 1 1 . .
    C C35 0.4020(4) 1.2121(2) 0.6338(2) 0.0385(13) Uani d . 1 1 . .
    H H35 0.4610 1.2199 0.6304 0.046 Uiso calc R 1 1 . .
    C C36 0.3526(4) 1.2493(2) 0.6619(2) 0.0382(13) Uani d . 1 1 . .
    H H36 0.3776 1.2828 0.6779 0.046 Uiso calc R 1 1 . .
    C C37 0.2670(4) 1.2376(2) 0.6667(2) 0.0376(13) Uani d . 1 1 . .
    H H37 0.2333 1.2634 0.6860 0.045 Uiso calc R 1 1 . .
    C C38 0.2296(3) 1.1890(2) 0.64379(17) 0.0313(12) Uani d . 1 1 . .
    H H38 0.1704 1.1818 0.6471 0.038 Uiso calc R 1 1 . .
    C C39 0.1203(3) 1.1014(2) 0.57906(18) 0.0296(11) Uani d . 1 1 . .
    H H39A 0.0926 1.1061 0.6099 0.036 Uiso calc R 1 1 . .
    H H39B 0.1138 1.1401 0.5616 0.036 Uiso calc R 1 1 . .
    C C40 0.0794(3) 1.0492(2) 0.55215(18) 0.0316(12) Uani d . 1 1 . .
    H H40A 0.1003 1.0492 0.5195 0.038 Uiso calc R 1 1 . .
    H H40B 0.0170 1.0547 0.5515 0.038 Uiso calc R 1 1 . .
    C C41 0.0981(3) 0.9187(2) 0.53316(18) 0.0321(12) Uani d . 1 1 . .
    C C42 0.1437(3) 0.9273(3) 0.49147(19) 0.0354(13) Uani d . 1 1 . .
    H H42 0.1761 0.9635 0.4871 0.042 Uiso calc R 1 1 . .
    C C43 0.1415(4) 0.8832(3) 0.4565(2) 0.0426(15) Uani d . 1 1 . .
    H H43 0.1719 0.8896 0.4282 0.051 Uiso calc R 1 1 . .
    C C44 0.0952(4) 0.8303(3) 0.4626(2) 0.0533(18) Uani d . 1 1 . .
    H H44 0.0940 0.8001 0.4387 0.064 Uiso calc R 1 1 . .
    C C45 0.0508(5) 0.8214(3) 0.5037(3) 0.0588(19) Uani d . 1 1 . .
    H H45 0.0189 0.7850 0.5078 0.071 Uiso calc R 1 1 . .
    C C46 0.0521(4) 0.8646(3) 0.5387(2) 0.0468(15) Uani d . 1 1 . .
    H H46 0.0215 0.8576 0.5668 0.056 Uiso calc R 1 1 . .
    C C47 0.0162(3) 0.9537(3) 0.61700(18) 0.0330(12) Uani d . 1 1 . .
    C C48 -0.0656(4) 0.9769(3) 0.6110(2) 0.0489(16) Uani d . 1 1 . .
    H H48 -0.0772 1.0049 0.5865 0.059 Uiso calc R 1 1 . .
    C C49 -0.1296(4) 0.9587(4) 0.6410(2) 0.065(2) Uani d . 1 1 . .
    H H49 -0.1850 0.9752 0.6374 0.077 Uiso calc R 1 1 . .
    C C50 -0.1147(4) 0.9174(4) 0.6759(2) 0.0580(19) Uani d . 1 1 . .
    H H50 -0.1595 0.9056 0.6962 0.070 Uiso calc R 1 1 . .
    C C51 -0.0346(4) 0.8929(3) 0.6816(2) 0.0502(16) Uani d . 1 1 . .
    H H51 -0.0243 0.8637 0.7055 0.060 Uiso calc R 1 1 . .
    C C52 0.0317(4) 0.9112(3) 0.6520(2) 0.0400(14) Uani d . 1 1 . .
    H H52 0.0870 0.8945 0.6559 0.048 Uiso calc R 1 1 . .
    C C53 0.2719(3) 0.8818(2) 0.57815(17) 0.0269(11) Uani d . 1 1 . .
    C C54 0.2851(4) 0.8208(2) 0.5550(2) 0.0386(13) Uani d . 1 1 . .
    H H54A 0.3287 0.8246 0.5307 0.058 Uiso calc PR 0.50 1 . .
    H H54B 0.2317 0.8073 0.5408 0.058 Uiso calc PR 0.50 1 . .
    H H54C 0.3035 0.7909 0.5783 0.058 Uiso calc PR 0.50 1 . .
    H H54D 0.2472 0.7906 0.5692 0.058 Uiso calc PR 0.50 1 . .
    H H54E 0.3442 0.8079 0.5591 0.058 Uiso calc PR 0.50 1 . .
    H H54F 0.2724 0.8243 0.5215 0.058 Uiso calc PR 0.50 1 . .
    S S1 0.71959(16) 0.70092(13) 0.66161(10) 0.0689(7) Uani d PD 0.75 1 A 1
    F F1 0.8095(8) 0.7154(5) 0.5899(3) 0.299(12) Uani d PD 0.75 1 A 1
    F F2 0.8041(9) 0.7953(3) 0.6335(4) 0.279(10) Uani d PD 0.75 1 A 1
    F F3 0.8855(5) 0.7204(6) 0.6522(3) 0.225(6) Uani d PD 0.75 1 A 1
    O O3 0.7261(3) 0.6357(2) 0.6583(2) 0.0504(15) Uani d P 0.75 1 A 1
    O O4 0.6611(4) 0.7297(4) 0.6355(2) 0.081(2) Uani d P 0.75 1 A 1
    O O5 0.7051(7) 0.7148(3) 0.7085(2) 0.103(3) Uani d P 0.75 1 A 1
    C C55 0.8117(3) 0.7352(3) 0.6335(2) 0.0689(7) Uani d PD 0.75 1 A 1
    Cl Cl1 0.8005(6) 0.7210(6) 0.6672(4) 0.108(4) Uani d P 0.25 1 B 2
loop_
    _atom_site_aniso_label
    _atom_site_aniso_U_11
    _atom_site_aniso_U_22
    _atom_site_aniso_U_33
    _atom_site_aniso_U_12
    _atom_site_aniso_U_13
    _atom_site_aniso_U_23
    Ru1 0.0256(2) 0.0248(2) 0.0145(2) 0.00014(16) -0.00011(15) -0.00065(16)
    P1 0.0301(7) 0.0292(7) 0.0157(6) 0.0006(5) 0.0028(5) -0.0011(5)
    P2 0.0269(6) 0.0310(7) 0.0188(6) 0.0010(6) -0.0008(5) -0.0006(5)
    P3 0.0282(7) 0.0255(6) 0.0164(6) 0.0016(5) 0.0026(5) -0.0005(5)
    P4 0.0275(7) 0.0320(7) 0.0210(7) -0.0015(5) -0.0032(5) -0.0002(6)
    O1 0.0340(19) 0.0292(19) 0.0236(19) 0.0007(15) -0.0014(15) -0.0037(15)
    O2 0.0330(19) 0.0274(18) 0.0202(18) 0.0001(15) -0.0003(15) -0.0016(14)
    C1 0.042(3) 0.032(3) 0.021(3) 0.004(2) 0.013(2) 0.007(2)
    C2 0.045(3) 0.042(3) 0.030(3) 0.007(3) 0.010(3) 0.001(3)
    C3 0.044(3) 0.052(4) 0.045(4) 0.011(3) 0.019(3) 0.014(3)
    C4 0.068(5) 0.044(4) 0.048(4) 0.018(3) 0.030(4) 0.016(3)
    C5 0.081(5) 0.032(3) 0.042(4) 0.015(3) 0.012(3) 0.001(3)
    C6 0.066(4) 0.029(3) 0.025(3) 0.002(3) 0.011(3) 0.002(2)
    C7 0.025(2) 0.033(3) 0.019(2) -0.004(2) -0.003(2) 0.002(2)
    C8 0.036(3) 0.036(3) 0.021(3) 0.002(2) 0.004(2) 0.001(2)
    C9 0.037(3) 0.044(3) 0.021(3) 0.002(2) 0.005(2) 0.002(2)
    C10 0.038(3) 0.045(3) 0.022(3) -0.013(3) -0.003(2) 0.007(2)
    C11 0.050(3) 0.032(3) 0.021(3) -0.007(3) -0.004(2) 0.001(2)
    C12 0.038(3) 0.038(3) 0.012(2) -0.003(2) 0.001(2) -0.002(2)
    C13 0.041(3) 0.034(3) 0.014(2) -0.006(2) 0.000(2) -0.003(2)
    C14 0.033(3) 0.047(3) 0.019(3) -0.006(2) -0.003(2) -0.001(2)
    C15 0.027(3) 0.032(3) 0.035(3) -0.002(2) -0.006(2) 0.005(2)
    C16 0.038(3) 0.044(3) 0.048(4) 0.001(3) 0.001(3) 0.010(3)
    C17 0.048(4) 0.045(4) 0.075(5) -0.001(3) -0.005(4) 0.025(4)
    C18 0.045(4) 0.026(3) 0.087(5) 0.001(3) -0.017(4) 0.005(3)
    C19 0.048(4) 0.039(3) 0.063(4) 0.006(3) -0.005(3) -0.012(3)
    C20 0.046(3) 0.030(3) 0.037(3) 0.003(3) -0.002(3) 0.002(2)
    C21 0.026(3) 0.027(3) 0.026(3) 0.005(2) 0.001(2) 0.000(2)
    C22 0.037(3) 0.056(4) 0.034(3) -0.007(3) -0.006(3) 0.010(3)
    C23 0.041(4) 0.080(5) 0.058(5) -0.025(3) -0.008(3) 0.017(4)
    C24 0.042(4) 0.057(4) 0.062(5) -0.009(3) 0.015(3) 0.019(4)
    C25 0.048(4) 0.040(3) 0.040(4) 0.008(3) 0.019(3) 0.006(3)
    C26 0.038(3) 0.028(3) 0.029(3) 0.005(2) 0.007(2) -0.004(2)
    C27 0.034(3) 0.030(3) 0.021(3) -0.001(2) 0.001(2) -0.001(2)
    C28 0.031(3) 0.031(3) 0.024(3) 0.006(2) 0.005(2) -0.003(2)
    C29 0.049(3) 0.042(3) 0.024(3) 0.005(3) 0.011(3) -0.005(2)
    C30 0.080(5) 0.051(4) 0.021(3) -0.004(3) 0.015(3) 0.006(3)
    C31 0.102(6) 0.037(3) 0.030(3) 0.001(4) 0.021(3) 0.005(3)
    C32 0.077(4) 0.031(3) 0.027(3) 0.002(3) 0.011(3) 0.002(2)
    C33 0.027(2) 0.023(2) 0.019(2) 0.003(2) 0.001(2) 0.001(2)
    C34 0.035(3) 0.025(3) 0.039(3) 0.000(2) 0.006(2) -0.005(2)
    C35 0.035(3) 0.032(3) 0.048(4) -0.003(2) 0.001(3) -0.004(3)
    C36 0.047(3) 0.029(3) 0.039(3) -0.004(3) -0.003(3) -0.008(2)
    C37 0.049(4) 0.032(3) 0.032(3) 0.005(3) 0.006(3) -0.012(2)
    C38 0.037(3) 0.034(3) 0.023(3) -0.001(2) 0.008(2) 0.002(2)
    C39 0.031(3) 0.032(3) 0.026(3) 0.005(2) 0.002(2) 0.001(2)
    C40 0.030(3) 0.041(3) 0.024(3) 0.001(2) -0.002(2) 0.002(2)
    C41 0.032(3) 0.038(3) 0.027(3) 0.006(2) -0.009(2) -0.007(2)
    C42 0.035(3) 0.044(3) 0.027(3) 0.007(2) -0.007(2) -0.003(2)
    C43 0.040(3) 0.060(4) 0.028(3) 0.014(3) -0.010(2) -0.011(3)
    C44 0.060(4) 0.048(4) 0.052(4) 0.010(3) -0.022(3) -0.020(3)
    C45 0.071(5) 0.043(4) 0.062(5) -0.010(3) -0.011(4) -0.009(3)
    C46 0.059(4) 0.042(3) 0.039(4) -0.010(3) -0.003(3) -0.001(3)
    C47 0.028(3) 0.044(3) 0.028(3) -0.008(2) -0.001(2) -0.002(2)
    C48 0.037(3) 0.076(5) 0.034(3) -0.002(3) -0.004(3) 0.011(3)
    C49 0.031(3) 0.118(6) 0.044(4) -0.004(4) -0.001(3) 0.011(4)
    C50 0.044(4) 0.096(6) 0.034(4) -0.022(4) 0.008(3) 0.004(4)
    C51 0.052(4) 0.067(4) 0.031(3) -0.015(3) -0.001(3) 0.007(3)
    C52 0.036(3) 0.048(3) 0.036(3) -0.010(3) 0.001(3) 0.003(3)
    C53 0.026(3) 0.032(3) 0.022(3) -0.001(2) -0.006(2) -0.001(2)
    C54 0.052(4) 0.035(3) 0.029(3) 0.001(3) -0.004(3) -0.007(2)
    S1 0.0557(15) 0.0781(17) 0.0728(18) 0.0190(13) -0.0043(12) -0.0238(14)
    F1 0.45(2) 0.272(15) 0.179(11) 0.273(17) -0.189(14) -0.138(11)
    F2 0.49(3) 0.081(7) 0.270(17) 0.020(11) -0.152(18) -0.030(9)
    F3 0.090(7) 0.363(19) 0.223(14) 0.031(9) -0.042(8) -0.043(14)
    O3 0.048(3) 0.040(3) 0.064(4) 0.003(3) 0.010(3) -0.023(3)
    O4 0.067(4) 0.116(6) 0.059(4) 0.057(4) -0.026(4) -0.017(4)
    O5 0.230(10) 0.052(4) 0.027(3) 0.059(5) 0.022(5) -0.010(3)
    C55 0.0557(15) 0.0781(17) 0.0728(18) 0.0190(13) -0.0043(12) -0.0238(14)
    Cl1 0.063(6) 0.133(9) 0.127(9) -0.010(6) 0.005(6) 0.036(8)
_geom_special_details
;
All s.u.'s (except the s.u. in the dihedral angle between two l.s. planes) are
estimated using the full covariance matrix. The cell s.u.'s are taken into
account individually in the estimation of s.u.'s in distances, angles and
torsion angles; correlations between s.u.'s in cell parameters are only used
when they are defined by crystal symmetry. An approximate (isotropic)
treatment of cell s.u.'s is used for estimating s.u.'s involving l.s. planes.
;
loop_
    _geom_bond_atom_site_label_1
    _geom_bond_atom_site_label_2
    _geom_bond_site_symmetry_2
    _geom_bond_distance
    _geom_bond_publ_flag
    Ru1 O1 . 2.191(3) ?
    Ru1 O2 . 2.202(3) ?
    Ru1 P3 . 2.2881(13) ?
    Ru1 P1 . 2.3211(13) ?
    Ru1 P2 . 2.3680(13) ?
    Ru1 P4 . 2.3791(13) ?
    P1 C13 . 1.841(5) ?
    P1 C1 . 1.841(5) ?
    P1 C7 . 1.844(5) ?
    P2 C21 . 1.827(5) ?
    P2 C14 . 1.837(5) ?
    P2 C15 . 1.837(5) ?
    P3 C33 . 1.828(5) ?
    P3 C27 . 1.841(5) ?
    P3 C39 . 1.846(5) ?
    P4 C47 . 1.825(5) ?
    P4 C40 . 1.840(5) ?
    P4 C41 . 1.846(5) ?
    O1 C53 . 1.267(6) ?
    O2 C53 . 1.262(6) ?
    C1 C2 . 1.386(8) ?
    C1 C6 . 1.391(8) ?
    C2 C3 . 1.394(8) ?
    C2 H2 . 0.9500 ?
    C3 C4 . 1.378(9) ?
    C3 H3 . 0.9500 ?
    C4 C5 . 1.379(10) ?
    C4 H4 . 0.9500 ?
    C5 C6 . 1.388(8) ?
    C5 H5 . 0.9500 ?
    C6 H6 . 0.9500 ?
    C7 C12 . 1.389(7) ?
    C7 C8 . 1.398(7) ?
    C8 C9 . 1.383(7) ?
    C8 H8 . 0.9500 ?
    C9 C10 . 1.387(8) ?
    C9 H9 . 0.9500 ?
    C10 C11 . 1.382(7) ?
    C10 H10 . 0.9500 ?
    C11 C12 . 1.371(7) ?
    C11 H11 . 0.9500 ?
    C12 H12 . 0.9500 ?
    C13 C14 . 1.530(7) ?
    C13 H13A . 0.9900 ?
    C13 H13B . 0.9900 ?
    C14 H14A . 0.9900 ?
    C14 H14B . 0.9900 ?
    C15 C16 . 1.381(8) ?
    C15 C20 . 1.397(8) ?
    C16 C17 . 1.386(9) ?
    C16 H16 . 0.9500 ?
    C17 C18 . 1.379(10) ?
    C17 H17 . 0.9500 ?
    C18 C19 . 1.381(9) ?
    C18 H18 . 0.9500 ?
    C19 C20 . 1.388(8) ?
    C19 H19 . 0.9500 ?
    C20 H20 . 0.9500 ?
    C21 C22 . 1.376(8) ?
    C21 C26 . 1.400(7) ?
    C22 C23 . 1.390(8) ?
    C22 H22 . 0.9500 ?
    C23 C24 . 1.377(9) ?
    C23 H23 . 0.9500 ?
    C24 C25 . 1.372(9) ?
    C24 H24 . 0.9500 ?
    C25 C26 . 1.383(8) ?
    C25 H25 . 0.9500 ?
    C26 H26 . 0.9500 ?
    C27 C28 . 1.386(7) ?
    C27 C32 . 1.397(7) ?
    C28 C29 . 1.398(7) ?
    C28 H28 . 0.9500 ?
    C29 C30 . 1.368(8) ?
    C29 H29 . 0.9500 ?
    C30 C31 . 1.372(8) ?
    C30 H30 . 0.9500 ?
    C31 C32 . 1.385(8) ?
    C31 H31 . 0.9500 ?
    C32 H32 . 0.9500 ?
    C33 C38 . 1.390(7) ?
    C33 C34 . 1.394(7) ?
    C34 C35 . 1.389(7) ?
    C34 H34 . 0.9500 ?
    C35 C36 . 1.384(8) ?
    C35 H35 . 0.9500 ?
    C36 C37 . 1.379(8) ?
    C36 H36 . 0.9500 ?
    C37 C38 . 1.382(7) ?
    C37 H37 . 0.9500 ?
    C38 H38 . 0.9500 ?
    C39 C40 . 1.521(7) ?
    C39 H39A . 0.9900 ?
    C39 H39B . 0.9900 ?
    C40 H40A . 0.9900 ?
    C40 H40B . 0.9900 ?
    C41 C46 . 1.397(8) ?
    C41 C42 . 1.405(8) ?
    C42 C43 . 1.392(8) ?
    C42 H42 . 0.9500 ?
    C43 C44 . 1.380(9) ?
    C43 H43 . 0.9500 ?
    C44 C45 . 1.381(10) ?
    C44 H44 . 0.9500 ?
    C45 C46 . 1.380(9) ?
    C45 H45 . 0.9500 ?
    C46 H46 . 0.9500 ?
    C47 C52 . 1.389(8) ?
    C47 C48 . 1.395(8) ?
    C48 C49 . 1.384(9) ?
    C48 H48 . 0.9500 ?
    C49 C50 . 1.366(10) ?
    C49 H49 . 0.9500 ?
    C50 C51 . 1.381(10) ?
    C50 H50 . 0.9500 ?
    C51 C52 . 1.402(8) ?
    C51 H51 . 0.9500 ?
    C52 H52 . 0.9500 ?
    C53 C54 . 1.505(7) ?
    C54 H54A . 0.9800 ?
    C54 H54B . 0.9800 ?
    C54 H54C . 0.9800 ?
    C54 H54D . 0.9800 ?
    C54 H54E . 0.9800 ?
    C54 H54F . 0.9800 ?
    S1 O4 . 1.343(6) ?
    S1 O5 . 1.394(6) ?
    S1 O3 . 1.434(6) ?
    S1 C55 . 1.8204(10) ?
    F1 C55 . 1.3206(10) ?
    F2 C55 . 1.3209(10) ?
    F3 C55 . 1.3207(10) ?
loop_
    _geom_angle_atom_site_label_1
    _geom_angle_atom_site_label_2
    _geom_angle_atom_site_label_3
    _geom_angle_site_symmetry_1
    _geom_angle_site_symmetry_3
    _geom_angle
    _geom_angle_publ_flag
    O1 Ru1 O2 . . 59.18(12) ?
    O1 Ru1 P3 . . 105.48(10) ?
    O2 Ru1 P3 . . 160.60(9) ?
    O1 Ru1 P1 . . 161.81(10) ?
    O2 Ru1 P1 . . 106.97(9) ?
    P3 Ru1 P1 . . 90.34(5) ?
    O1 Ru1 P2 . . 85.62(10) ?
    O2 Ru1 P2 . . 89.53(9) ?
    P3 Ru1 P2 . . 101.66(5) ?
    P1 Ru1 P2 . . 82.36(5) ?
    O1 Ru1 P4 . . 88.08(10) ?
    O2 Ru1 P4 . . 84.19(9) ?
    P3 Ru1 P4 . . 83.44(5) ?
    P1 Ru1 P4 . . 102.89(5) ?
    P2 Ru1 P4 . . 172.77(5) ?
    O1 Ru1 C53 . . 29.65(14) ?
    O2 Ru1 C53 . . 29.55(14) ?
    P3 Ru1 C53 . . 133.90(12) ?
    P1 Ru1 C53 . . 135.75(12) ?
    P2 Ru1 C53 . . 87.98(11) ?
    P4 Ru1 C53 . . 84.79(11) ?
    C13 P1 C1 . . 102.4(3) ?
    C13 P1 C7 . . 99.9(2) ?
    C1 P1 C7 . . 99.7(2) ?
    C13 P1 Ru1 . . 107.82(16) ?
    C1 P1 Ru1 . . 127.97(18) ?
    C7 P1 Ru1 . . 115.12(17) ?
    C21 P2 C14 . . 106.9(2) ?
    C21 P2 C15 . . 102.9(2) ?
    C14 P2 C15 . . 105.0(3) ?
    C21 P2 Ru1 . . 119.04(17) ?
    C14 P2 Ru1 . . 109.69(18) ?
    C15 P2 Ru1 . . 112.26(17) ?
    C33 P3 C27 . . 100.5(2) ?
    C33 P3 C39 . . 104.8(2) ?
    C27 P3 C39 . . 98.2(2) ?
    C33 P3 Ru1 . . 124.40(16) ?
    C27 P3 Ru1 . . 118.19(17) ?
    C39 P3 Ru1 . . 107.13(17) ?
    C47 P4 C40 . . 108.1(3) ?
    C47 P4 C41 . . 100.8(2) ?
    C40 P4 C41 . . 104.9(2) ?
    C47 P4 Ru1 . . 118.71(18) ?
    C40 P4 Ru1 . . 107.88(17) ?
    C41 P4 Ru1 . . 115.37(17) ?
    C53 O1 Ru1 . . 91.5(3) ?
    C53 O2 Ru1 . . 91.1(3) ?
    C2 C1 C6 . . 118.2(5) ?
    C2 C1 P1 . . 119.2(4) ?
    C6 C1 P1 . . 122.5(5) ?
    C1 C2 C3 . . 121.4(6) ?
    C1 C2 H2 . . 119.3 ?
    C3 C2 H2 . . 119.3 ?
    C4 C3 C2 . . 119.8(6) ?
    C4 C3 H3 . . 120.1 ?
    C2 C3 H3 . . 120.1 ?
    C3 C4 C5 . . 119.4(6) ?
    C3 C4 H4 . . 120.3 ?
    C5 C4 H4 . . 120.3 ?
    C4 C5 C6 . . 120.9(6) ?
    C4 C5 H5 . . 119.5 ?
    C6 C5 H5 . . 119.5 ?
    C5 C6 C1 . . 120.3(6) ?
    C5 C6 H6 . . 119.8 ?
    C1 C6 H6 . . 119.8 ?
    C12 C7 C8 . . 117.8(5) ?
    C12 C7 P1 . . 122.3(4) ?
    C8 C7 P1 . . 119.8(4) ?
    C9 C8 C7 . . 120.8(5) ?
    C9 C8 H8 . . 119.6 ?
    C7 C8 H8 . . 119.6 ?
    C8 C9 C10 . . 120.4(5) ?
    C8 C9 H9 . . 119.8 ?
    C10 C9 H9 . . 119.8 ?
    C11 C10 C9 . . 119.0(5) ?
    C11 C10 H10 . . 120.5 ?
    C9 C10 H10 . . 120.5 ?
    C12 C11 C10 . . 120.7(5) ?
    C12 C11 H11 . . 119.7 ?
    C10 C11 H11 . . 119.7 ?
    C11 C12 C7 . . 121.4(5) ?
    C11 C12 H12 . . 119.3 ?
    C7 C12 H12 . . 119.3 ?
    C14 C13 P1 . . 108.3(3) ?
    C14 C13 H13A . . 110.0 ?
    P1 C13 H13A . . 110.0 ?
    C14 C13 H13B . . 110.0 ?
    P1 C13 H13B . . 110.0 ?
    H13A C13 H13B . . 108.4 ?
    C13 C14 P2 . . 109.5(3) ?
    C13 C14 H14A . . 109.8 ?
    P2 C14 H14A . . 109.8 ?
    C13 C14 H14B . . 109.8 ?
    P2 C14 H14B . . 109.8 ?
    H14A C14 H14B . . 108.2 ?
    C16 C15 C20 . . 118.6(5) ?
    C16 C15 P2 . . 121.0(4) ?
    C20 C15 P2 . . 120.3(4) ?
    C15 C16 C17 . . 120.3(6) ?
    C15 C16 H16 . . 119.8 ?
    C17 C16 H16 . . 119.8 ?
    C18 C17 C16 . . 121.1(6) ?
    C18 C17 H17 . . 119.4 ?
    C16 C17 H17 . . 119.4 ?
    C17 C18 C19 . . 118.9(6) ?
    C17 C18 H18 . . 120.5 ?
    C19 C18 H18 . . 120.5 ?
    C18 C19 C20 . . 120.4(6) ?
    C18 C19 H19 . . 119.8 ?
    C20 C19 H19 . . 119.8 ?
    C19 C20 C15 . . 120.6(6) ?
    C19 C20 H20 . . 119.7 ?
    C15 C20 H20 . . 119.7 ?
    C22 C21 C26 . . 118.5(5) ?
    C22 C21 P2 . . 123.7(4) ?
    C26 C21 P2 . . 117.8(4) ?
    C21 C22 C23 . . 120.8(6) ?
    C21 C22 H22 . . 119.6 ?
    C23 C22 H22 . . 119.6 ?
    C24 C23 C22 . . 120.0(6) ?
    C24 C23 H23 . . 120.0 ?
    C22 C23 H23 . . 120.0 ?
    C25 C24 C23 . . 119.9(6) ?
    C25 C24 H24 . . 120.0 ?
    C23 C24 H24 . . 120.0 ?
    C24 C25 C26 . . 120.3(6) ?
    C24 C25 H25 . . 119.8 ?
    C26 C25 H25 . . 119.8 ?
    C25 C26 C21 . . 120.4(5) ?
    C25 C26 H26 . . 119.8 ?
    C21 C26 H26 . . 119.8 ?
    C28 C27 C32 . . 118.8(5) ?
    C28 C27 P3 . . 122.9(4) ?
    C32 C27 P3 . . 118.1(4) ?
    C27 C28 C29 . . 120.3(5) ?
    C27 C28 H28 . . 119.8 ?
    C29 C28 H28 . . 119.8 ?
    C30 C29 C28 . . 119.9(5) ?
    C30 C29 H29 . . 120.1 ?
    C28 C29 H29 . . 120.1 ?
    C29 C30 C31 . . 120.5(5) ?
    C29 C30 H30 . . 119.7 ?
    C31 C30 H30 . . 119.7 ?
    C30 C31 C32 . . 120.2(6) ?
    C30 C31 H31 . . 119.9 ?
    C32 C31 H31 . . 119.9 ?
    C31 C32 C27 . . 120.3(5) ?
    C31 C32 H32 . . 119.9 ?
    C27 C32 H32 . . 119.9 ?
    C38 C33 C34 . . 118.7(5) ?
    C38 C33 P3 . . 122.5(4) ?
    C34 C33 P3 . . 118.8(4) ?
    C35 C34 C33 . . 121.0(5) ?
    C35 C34 H34 . . 119.5 ?
    C33 C34 H34 . . 119.5 ?
    C36 C35 C34 . . 119.4(5) ?
    C36 C35 H35 . . 120.3 ?
    C34 C35 H35 . . 120.3 ?
    C37 C36 C35 . . 119.9(5) ?
    C37 C36 H36 . . 120.1 ?
    C35 C36 H36 . . 120.1 ?
    C36 C37 C38 . . 120.8(5) ?
    C36 C37 H37 . . 119.6 ?
    C38 C37 H37 . . 119.6 ?
    C37 C38 C33 . . 120.2(5) ?
    C37 C38 H38 . . 119.9 ?
    C33 C38 H38 . . 119.9 ?
    C40 C39 P3 . . 108.2(3) ?
    C40 C39 H39A . . 110.1 ?
    P3 C39 H39A . . 110.1 ?
    C40 C39 H39B . . 110.1 ?
    P3 C39 H39B . . 110.1 ?
    H39A C39 H39B . . 108.4 ?
    C39 C40 P4 . . 109.7(3) ?
    C39 C40 H40A . . 109.7 ?
    P4 C40 H40A . . 109.7 ?
    C39 C40 H40B . . 109.7 ?
    P4 C40 H40B . . 109.7 ?
    H40A C40 H40B . . 108.2 ?
    C46 C41 C42 . . 118.4(5) ?
    C46 C41 P4 . . 121.7(4) ?
    C42 C41 P4 . . 119.7(4) ?
    C43 C42 C41 . . 120.3(6) ?
    C43 C42 H42 . . 119.8 ?
    C41 C42 H42 . . 119.8 ?
    C44 C43 C42 . . 120.3(6) ?
    C44 C43 H43 . . 119.8 ?
    C42 C43 H43 . . 119.8 ?
    C43 C44 C45 . . 119.6(6) ?
    C43 C44 H44 . . 120.2 ?
    C45 C44 H44 . . 120.2 ?
    C46 C45 C44 . . 121.0(6) ?
    C46 C45 H45 . . 119.5 ?
    C44 C45 H45 . . 119.5 ?
    C45 C46 C41 . . 120.4(6) ?
    C45 C46 H46 . . 119.8 ?
    C41 C46 H46 . . 119.8 ?
    C52 C47 C48 . . 119.7(5) ?
    C52 C47 P4 . . 117.3(4) ?
    C48 C47 P4 . . 123.0(4) ?
    C49 C48 C47 . . 119.4(6) ?
    C49 C48 H48 . . 120.3 ?
    C47 C48 H48 . . 120.3 ?
    C50 C49 C48 . . 121.3(7) ?
    C50 C49 H49 . . 119.3 ?
    C48 C49 H49 . . 119.3 ?
    C49 C50 C51 . . 120.0(6) ?
    C49 C50 H50 . . 120.0 ?
    C51 C50 H50 . . 120.0 ?
    C50 C51 C52 . . 119.8(6) ?
    C50 C51 H51 . . 120.1 ?
    C52 C51 H51 . . 120.1 ?
    C47 C52 C51 . . 119.7(6) ?
    C47 C52 H52 . . 120.1 ?
    C51 C52 H52 . . 120.1 ?
    O2 C53 O1 . . 118.1(4) ?
    O2 C53 C54 . . 120.9(5) ?
    O1 C53 C54 . . 121.0(5) ?
    O2 C53 Ru1 . . 59.4(2) ?
    O1 C53 Ru1 . . 58.8(2) ?
    C54 C53 Ru1 . . 177.0(4) ?
    C53 C54 H54A . . 109.5 ?
    C53 C54 H54B . . 109.5 ?
    H54A C54 H54B . . 109.5 ?
    C53 C54 H54C . . 109.5 ?
    H54A C54 H54C . . 109.5 ?
    H54B C54 H54C . . 109.5 ?
    C53 C54 H54D . . 109.5 ?
    H54A C54 H54D . . 141.1 ?
    H54B C54 H54D . . 56.3 ?
    H54C C54 H54D . . 56.3 ?
    C53 C54 H54E . . 109.5 ?
    H54A C54 H54E . . 56.3 ?
    H54B C54 H54E . . 141.1 ?
    H54C C54 H54E . . 56.3 ?
    H54D C54 H54E . . 109.5 ?
    C53 C54 H54F . . 109.5 ?
    H54A C54 H54F . . 56.3 ?
    H54B C54 H54F . . 56.3 ?
    H54C C54 H54F . . 141.1 ?
    H54D C54 H54F . . 109.5 ?
    H54E C54 H54F . . 109.5 ?
    O4 S1 O5 . . 108.7(5) ?
    O4 S1 O3 . . 118.6(5) ?
    O5 S1 O3 . . 107.0(4) ?
    O4 S1 C55 . . 96.1(5) ?
    O5 S1 C55 . . 117.8(5) ?
    O3 S1 C55 . . 108.9(3) ?
    F1 C55 F3 . . 108.95(12) ?
    F1 C55 F2 . . 108.94(12) ?
    F3 C55 F2 . . 108.90(12) ?
    F1 C55 S1 . . 105.2(8) ?
    F3 C55 S1 . . 114.9(7) ?
    F2 C55 S1 . . 109.8(8) ?
loop_
    _geom_torsion_atom_site_label_1
    _geom_torsion_atom_site_label_2
    _geom_torsion_atom_site_label_3
    _geom_torsion_atom_site_label_4
    _geom_torsion_site_symmetry_1
    _geom_torsion_site_symmetry_2
    _geom_torsion_site_symmetry_3
    _geom_torsion_site_symmetry_4
    _geom_torsion
    _geom_torsion_publ_flag
    O1 Ru1 P1 C13 . . . . 71.7(4) ?
    O2 Ru1 P1 C13 . . . . 109.8(2) ?
    P3 Ru1 P1 C13 . . . . -79.07(18) ?
    P2 Ru1 P1 C13 . . . . 22.64(18) ?
    P4 Ru1 P1 C13 . . . . -162.41(18) ?
    C53 Ru1 P1 C13 . . . . 101.8(2) ?
    O1 Ru1 P1 C1 . . . . -165.8(4) ?
    O2 Ru1 P1 C1 . . . . -127.7(2) ?
    P3 Ru1 P1 C1 . . . . 43.4(2) ?
    P2 Ru1 P1 C1 . . . . 145.1(2) ?
    P4 Ru1 P1 C1 . . . . -40.0(2) ?
    C53 Ru1 P1 C1 . . . . -135.8(3) ?
    O1 Ru1 P1 C7 . . . . -38.7(4) ?
    O2 Ru1 P1 C7 . . . . -0.7(2) ?
    P3 Ru1 P1 C7 . . . . 170.47(17) ?
    P2 Ru1 P1 C7 . . . . -87.81(17) ?
    P4 Ru1 P1 C7 . . . . 87.13(18) ?
    C53 Ru1 P1 C7 . . . . -8.7(2) ?
    O1 Ru1 P2 C21 . . . . 71.3(2) ?
    O2 Ru1 P2 C21 . . . . 130.4(2) ?
    P3 Ru1 P2 C21 . . . . -33.60(19) ?
    P1 Ru1 P2 C21 . . . . -122.36(19) ?
    C53 Ru1 P2 C21 . . . . 100.9(2) ?
    O1 Ru1 P2 C14 . . . . -165.2(2) ?
    O2 Ru1 P2 C14 . . . . -106.1(2) ?
    P3 Ru1 P2 C14 . . . . 89.9(2) ?
    P1 Ru1 P2 C14 . . . . 1.1(2) ?
    C53 Ru1 P2 C14 . . . . -135.6(2) ?
    O1 Ru1 P2 C15 . . . . -48.9(2) ?
    O2 Ru1 P2 C15 . . . . 10.2(2) ?
    P3 Ru1 P2 C15 . . . . -153.83(19) ?
    P1 Ru1 P2 C15 . . . . 117.4(2) ?
    C53 Ru1 P2 C15 . . . . -19.3(2) ?
    O1 Ru1 P3 C33 . . . . -128.3(2) ?
    O2 Ru1 P3 C33 . . . . -163.8(3) ?
    P1 Ru1 P3 C33 . . . . 42.56(19) ?
    P2 Ru1 P3 C33 . . . . -39.7(2) ?
    P4 Ru1 P3 C33 . . . . 145.49(19) ?
    C53 Ru1 P3 C33 . . . . -138.3(2) ?
    O1 Ru1 P3 C27 . . . . -0.1(2) ?
    O2 Ru1 P3 C27 . . . . -35.6(4) ?
    P1 Ru1 P3 C27 . . . . 170.76(19) ?
    P2 Ru1 P3 C27 . . . . 88.49(19) ?
    P4 Ru1 P3 C27 . . . . -86.31(19) ?
    C53 Ru1 P3 C27 . . . . -10.1(3) ?
    O1 Ru1 P3 C39 . . . . 109.4(2) ?
    O2 Ru1 P3 C39 . . . . 73.9(3) ?
    P1 Ru1 P3 C39 . . . . -79.72(18) ?
    P2 Ru1 P3 C39 . . . . -161.99(18) ?
    P4 Ru1 P3 C39 . . . . 23.22(18) ?
    C53 Ru1 P3 C39 . . . . 99.5(2) ?
    O1 Ru1 P4 C47 . . . . 131.8(2) ?
    O2 Ru1 P4 C47 . . . . 72.6(2) ?
    P3 Ru1 P4 C47 . . . . -122.4(2) ?
    P1 Ru1 P4 C47 . . . . -33.6(2) ?
    C53 Ru1 P4 C47 . . . . 102.2(2) ?
    O1 Ru1 P4 C40 . . . . -104.9(2) ?
    O2 Ru1 P4 C40 . . . . -164.1(2) ?
    P3 Ru1 P4 C40 . . . . 0.93(18) ?
    P1 Ru1 P4 C40 . . . . 89.78(19) ?
    C53 Ru1 P4 C40 . . . . -134.4(2) ?
    O1 Ru1 P4 C41 . . . . 12.0(2) ?
    O2 Ru1 P4 C41 . . . . -47.2(2) ?
    P3 Ru1 P4 C41 . . . . 117.8(2) ?
    P1 Ru1 P4 C41 . . . . -153.4(2) ?
    C53 Ru1 P4 C41 . . . . -17.5(2) ?
    O2 Ru1 O1 C53 . . . . 1.5(3) ?
    P3 Ru1 O1 C53 . . . . -165.5(3) ?
    P1 Ru1 O1 C53 . . . . 44.9(5) ?
    P2 Ru1 O1 C53 . . . . 93.6(3) ?
    P4 Ru1 O1 C53 . . . . -82.8(3) ?
    O1 Ru1 O2 C53 . . . . -1.6(3) ?
    P3 Ru1 O2 C53 . . . . 39.1(4) ?
    P1 Ru1 O2 C53 . . . . -168.6(3) ?
    P2 Ru1 O2 C53 . . . . -86.7(3) ?
    P4 Ru1 O2 C53 . . . . 89.7(3) ?
    C13 P1 C1 C2 . . . . 178.6(4) ?
    C7 P1 C1 C2 . . . . -79.0(4) ?
    Ru1 P1 C1 C2 . . . . 53.9(5) ?
    C13 P1 C1 C6 . . . . -5.5(5) ?
    C7 P1 C1 C6 . . . . 97.0(4) ?
    Ru1 P1 C1 C6 . . . . -130.1(4) ?
    C6 C1 C2 C3 . . . . 1.1(8) ?
    P1 C1 C2 C3 . . . . 177.2(4) ?
    C1 C2 C3 C4 . . . . -1.9(9) ?
    C2 C3 C4 C5 . . . . 1.0(9) ?
    C3 C4 C5 C6 . . . . 0.6(9) ?
    C4 C5 C6 C1 . . . . -1.4(9) ?
    C2 C1 C6 C5 . . . . 0.6(8) ?
    P1 C1 C6 C5 . . . . -175.4(4) ?
    C13 P1 C7 C12 . . . . -105.0(4) ?
    C1 P1 C7 C12 . . . . 150.5(4) ?
    Ru1 P1 C7 C12 . . . . 10.1(5) ?
    C13 P1 C7 C8 . . . . 72.6(4) ?
    C1 P1 C7 C8 . . . . -31.9(5) ?
    Ru1 P1 C7 C8 . . . . -172.3(3) ?
    C12 C7 C8 C9 . . . . -1.3(8) ?
    P1 C7 C8 C9 . . . . -179.0(4) ?
    C7 C8 C9 C10 . . . . 0.4(8) ?
    C8 C9 C10 C11 . . . . 1.5(8) ?
    C9 C10 C11 C12 . . . . -2.5(8) ?
    C10 C11 C12 C7 . . . . 1.6(8) ?
    C8 C7 C12 C11 . . . . 0.3(8) ?
    P1 C7 C12 C11 . . . . 177.9(4) ?
    C1 P1 C13 C14 . . . . 174.7(3) ?
    C7 P1 C13 C14 . . . . 72.3(4) ?
    Ru1 P1 C13 C14 . . . . -48.2(4) ?
    P1 C13 C14 P2 . . . . 49.5(4) ?
    C21 P2 C14 C13 . . . . 100.1(4) ?
    C15 P2 C14 C13 . . . . -151.1(4) ?
    Ru1 P2 C14 C13 . . . . -30.3(4) ?
    C21 P2 C15 C16 . . . . 144.0(5) ?
    C14 P2 C15 C16 . . . . 32.3(5) ?
    Ru1 P2 C15 C16 . . . . -86.8(5) ?
    C21 P2 C15 C20 . . . . -39.5(5) ?
    C14 P2 C15 C20 . . . . -151.2(4) ?
    Ru1 P2 C15 C20 . . . . 89.7(4) ?
    C20 C15 C16 C17 . . . . -0.8(9) ?
    P2 C15 C16 C17 . . . . 175.7(5) ?
    C15 C16 C17 C18 . . . . -0.6(10) ?
    C16 C17 C18 C19 . . . . 1.3(10) ?
    C17 C18 C19 C20 . . . . -0.6(9) ?
    C18 C19 C20 C15 . . . . -0.8(9) ?
    C16 C15 C20 C19 . . . . 1.4(8) ?
    P2 C15 C20 C19 . . . . -175.1(5) ?
    C14 P2 C21 C22 . . . . 14.6(5) ?
    C15 P2 C21 C22 . . . . -95.7(5) ?
    Ru1 P2 C21 C22 . . . . 139.5(4) ?
    C14 P2 C21 C26 . . . . -164.1(4) ?
    C15 P2 C21 C26 . . . . 85.6(4) ?
    Ru1 P2 C21 C26 . . . . -39.3(4) ?
    C26 C21 C22 C23 . . . . -1.6(9) ?
    P2 C21 C22 C23 . . . . 179.7(5) ?
    C21 C22 C23 C24 . . . . 1.8(11) ?
    C22 C23 C24 C25 . . . . -0.9(11) ?
    C23 C24 C25 C26 . . . . -0.1(10) ?
    C24 C25 C26 C21 . . . . 0.3(8) ?
    C22 C21 C26 C25 . . . . 0.6(8) ?
    P2 C21 C26 C25 . . . . 179.3(4) ?
    C33 P3 C27 C28 . . . . 143.8(4) ?
    C39 P3 C27 C28 . . . . -109.4(5) ?
    Ru1 P3 C27 C28 . . . . 5.1(5) ?
    C33 P3 C27 C32 . . . . -42.2(5) ?
    C39 P3 C27 C32 . . . . 64.5(5) ?
    Ru1 P3 C27 C32 . . . . 179.0(4) ?
    C32 C27 C28 C29 . . . . 0.2(8) ?
    P3 C27 C28 C29 . . . . 174.1(4) ?
    C27 C28 C29 C30 . . . . -0.9(9) ?
    C28 C29 C30 C31 . . . . 1.5(10) ?
    C29 C30 C31 C32 . . . . -1.3(12) ?
    C30 C31 C32 C27 . . . . 0.5(11) ?
    C28 C27 C32 C31 . . . . 0.0(9) ?
    P3 C27 C32 C31 . . . . -174.2(5) ?
    C27 P3 C33 C38 . . . . 127.6(4) ?
    C39 P3 C33 C38 . . . . 26.1(5) ?
    Ru1 P3 C33 C38 . . . . -97.2(4) ?
    C27 P3 C33 C34 . . . . -53.4(4) ?
    C39 P3 C33 C34 . . . . -154.9(4) ?
    Ru1 P3 C33 C34 . . . . 81.8(4) ?
    C38 C33 C34 C35 . . . . 2.0(8) ?
    P3 C33 C34 C35 . . . . -177.1(4) ?
    C33 C34 C35 C36 . . . . -1.0(9) ?
    C34 C35 C36 C37 . . . . -0.1(9) ?
    C35 C36 C37 C38 . . . . 0.2(9) ?
    C36 C37 C38 C33 . . . . 0.8(8) ?
    C34 C33 C38 C37 . . . . -1.8(8) ?
    P3 C33 C38 C37 . . . . 177.2(4) ?
    C33 P3 C39 C40 . . . . 176.6(3) ?
    C27 P3 C39 C40 . . . . 73.3(4) ?
    Ru1 P3 C39 C40 . . . . -49.6(4) ?
    P3 C39 C40 P4 . . . . 51.2(4) ?
    C47 P4 C40 C39 . . . . 98.5(4) ?
    C41 P4 C40 C39 . . . . -154.5(4) ?
    Ru1 P4 C40 C39 . . . . -31.0(4) ?
    C47 P4 C41 C46 . . . . -18.4(5) ?
    C40 P4 C41 C46 . . . . -130.7(5) ?
    Ru1 P4 C41 C46 . . . . 110.8(5) ?
    C47 P4 C41 C42 . . . . 165.6(4) ?
    C40 P4 C41 C42 . . . . 53.3(5) ?
    Ru1 P4 C41 C42 . . . . -65.2(4) ?
    C46 C41 C42 C43 . . . . 1.0(8) ?
    P4 C41 C42 C43 . . . . 177.2(4) ?
    C41 C42 C43 C44 . . . . -0.7(8) ?
    C42 C43 C44 C45 . . . . 0.3(9) ?
    C43 C44 C45 C46 . . . . -0.2(10) ?
    C44 C45 C46 C41 . . . . 0.5(10) ?
    C42 C41 C46 C45 . . . . -0.9(9) ?
    P4 C41 C46 C45 . . . . -177.0(5) ?
    C40 P4 C47 C52 . . . . -160.4(4) ?
    C41 P4 C47 C52 . . . . 89.8(5) ?
    Ru1 P4 C47 C52 . . . . -37.2(5) ?
    C40 P4 C47 C48 . . . . 20.1(6) ?
    C41 P4 C47 C48 . . . . -89.6(5) ?
    Ru1 P4 C47 C48 . . . . 143.3(5) ?
    C52 C47 C48 C49 . . . . 2.1(10) ?
    P4 C47 C48 C49 . . . . -178.4(5) ?
    C47 C48 C49 C50 . . . . -1.4(11) ?
    C48 C49 C50 C51 . . . . -0.2(12) ?
    C49 C50 C51 C52 . . . . 1.0(11) ?
    C48 C47 C52 C51 . . . . -1.3(9) ?
    P4 C47 C52 C51 . . . . 179.2(5) ?
    C50 C51 C52 C47 . . . . -0.2(9) ?
    Ru1 O2 C53 O1 . . . . 2.6(4) ?
    Ru1 O2 C53 C54 . . . . -176.5(4) ?
    Ru1 O1 C53 O2 . . . . -2.6(4) ?
    Ru1 O1 C53 C54 . . . . 176.5(4) ?
    O1 Ru1 C53 O2 . . . . 177.3(5) ?
    P3 Ru1 C53 O2 . . . . -163.1(2) ?
    P1 Ru1 C53 O2 . . . . 15.7(3) ?
    P2 Ru1 C53 O2 . . . . 92.6(3) ?
    P4 Ru1 C53 O2 . . . . -87.4(3) ?
    O2 Ru1 C53 O1 . . . . -177.3(5) ?
    P3 Ru1 C53 O1 . . . . 19.6(3) ?
    P1 Ru1 C53 O1 . . . . -161.6(2) ?
    P2 Ru1 C53 O1 . . . . -84.7(3) ?
    P4 Ru1 C53 O1 . . . . 95.3(3) ?
    O4 S1 C55 F1 . . . . -64.2(5) ?
    O5 S1 C55 F1 . . . . -179.1(5) ?
    O3 S1 C55 F1 . . . . 58.9(5) ?
    O4 S1 C55 F3 . . . . 176.0(6) ?
    O5 S1 C55 F3 . . . . 61.1(6) ?
    O3 S1 C55 F3 . . . . -60.9(6) ?
    O4 S1 C55 F2 . . . . 52.9(6) ?
    O5 S1 C55 F2 . . . . -62.1(6) ?
    O3 S1 C55 F2 . . . . 176.0(5) ?
_iucr_refine_instructions_details
;
TITL fig003 in P b c a
CELL  0.71073  15.7463  21.8914  28.6122   90.000   90.000   90.000
ZERR     2.00   0.0002   0.0003   0.0004    0.000    0.000    0.000
LATT   1
SYMM  1/2 - X, - Y, 1/2 + Z
SYMM  1/2 + X, 1/2 - Y, - Z
SYMM  - X, 1/2 + Y, 1/2 - Z
SFAC  C    H    O    F    P    S    CL   RU
UNIT  438  408  34   18   32   6    2    8
MERG   2
OMIT    -3.00  50.00
DFIX 1.320 0.001 C55 F1 C55 F2 C55 F3
DFIX 2.150 0.001 F1 F3 F1 F2 F2 F3
DFIX 1.820 0.001 S1 C55
EADP S1 C55
FMAP   2
PLAN   25
SIZE     0.15   0.20   0.25
ACTA
BOND   $H
CONF
L.S.  10
TEMP  -100.00
WGHT    0.047700   44.018700
FVAR       0.07102
RU1   8    0.242109    0.986017    0.615267    11.00000    0.02561    0.02475 =
         0.01447   -0.00065   -0.00011    0.00014
P1    5    0.210473    1.021203    0.689785    11.00000    0.03007    0.02917 =
         0.01573   -0.00108    0.00278    0.00061
P2    5    0.381846    0.983847    0.645810    11.00000    0.02691    0.03098 =
         0.01883   -0.00058   -0.00079    0.00097
P3    5    0.234013    1.083499    0.586762    11.00000    0.02822    0.02549 =
         0.01645   -0.00051    0.00258    0.00159
P4    5    0.105730    0.976014    0.580303    11.00000    0.02751    0.03196 =
         0.02095   -0.00015   -0.00321   -0.00146
O1    3    0.293316    0.930918    0.557883    11.00000    0.03402    0.02917 =
         0.02359   -0.00371   -0.00138    0.00075
O2    3    0.238283    0.885517    0.618093    11.00000    0.03296    0.02735 =
         0.02023   -0.00157   -0.00029    0.00007
C1    1    0.129468    1.077606    0.706890    11.00000    0.04236    0.03190 =
         0.02101    0.00728    0.01318    0.00412
C2    1    0.046005    1.068857    0.693045    11.00000    0.04463    0.04204 =
         0.02969    0.00055    0.00974    0.00711
AFIX  43
H2    2    0.032278    1.034912    0.673788    11.00000   -1.20000
AFIX   0
C3    1   -0.018200    1.108818    0.706786    11.00000    0.04360    0.05198 =
         0.04469    0.01438    0.01907    0.01065
AFIX  43
H3    2   -0.074737    1.102754    0.696165    11.00000   -1.20000
AFIX   0
C4    1    0.000621    1.157159    0.735834    11.00000    0.06805    0.04377 =
         0.04797    0.01624    0.03037    0.01847
AFIX  43
H4    2   -0.042927    1.184232    0.745782    11.00000   -1.20000
AFIX   0
C5    1    0.083282    1.165880    0.750336    11.00000    0.08119    0.03173 =
         0.04221    0.00145    0.01250    0.01482
AFIX  43
H5    2    0.096309    1.198948    0.770607    11.00000   -1.20000
AFIX   0
C6    1    0.147681    1.127040    0.735739    11.00000    0.06560    0.02911 =
         0.02534    0.00230    0.01117    0.00226
AFIX  43
H6    2    0.204472    1.134248    0.745495    11.00000   -1.20000
AFIX   0
C7    1    0.188642    0.961142    0.733369    11.00000    0.02470    0.03329 =
         0.01863    0.00173   -0.00270   -0.00361
C8    1    0.158947    0.977173    0.777763    11.00000    0.03639    0.03645 =
         0.02130    0.00062    0.00414    0.00203
AFIX  43
H8    2    0.149346    1.018947    0.785040    11.00000   -1.20000
AFIX   0
C9    1    0.143386    0.932963    0.811200    11.00000    0.03663    0.04377 =
         0.02119    0.00168    0.00484    0.00172
AFIX  43
H9    2    0.122853    0.944544    0.841136    11.00000   -1.20000
AFIX   0
C10   1    0.157597    0.871787    0.801263    11.00000    0.03848    0.04536 =
         0.02161    0.00679   -0.00282   -0.01282
AFIX  43
H10   2    0.145691    0.841240    0.823918    11.00000   -1.20000
AFIX   0
C11   1    0.189341    0.855982    0.757895    11.00000    0.05036    0.03199 =
         0.02146    0.00145   -0.00433   -0.00709
AFIX  43
H11   2    0.201457    0.814391    0.751160    11.00000   -1.20000
AFIX   0
C12   1    0.203540    0.899710    0.724471    11.00000    0.03795    0.03810 =
         0.01236   -0.00175    0.00054   -0.00284
AFIX  43
H12   2    0.223992    0.887725    0.694611    11.00000   -1.20000
AFIX   0
C13   1    0.308138    1.053968    0.714724    11.00000    0.04060    0.03439 =
         0.01422   -0.00304    0.00048   -0.00583
AFIX  23
H13A  2    0.321559    1.093212    0.699197    11.00000   -1.20000
H13B  2    0.300352    1.061762    0.748536    11.00000   -1.20000
AFIX   0
C14   1    0.380586    1.008468    0.707177    11.00000    0.03314    0.04691 =
         0.01864   -0.00108   -0.00322   -0.00571
AFIX  23
H14A  2    0.372656    0.972601    0.727795    11.00000   -1.20000
H14B  2    0.435454    1.027904    0.715197    11.00000   -1.20000
AFIX   0
C15   1    0.426249    0.906250    0.646973    11.00000    0.02720    0.03248 =
         0.03490    0.00514   -0.00604   -0.00196
C16   1    0.412161    0.867945    0.684535    11.00000    0.03786    0.04395 =
         0.04803    0.00954    0.00055    0.00137
AFIX  43
H16   2    0.382375    0.882616    0.711138    11.00000   -1.20000
AFIX   0
C17   1    0.441271    0.808194    0.683611    11.00000    0.04752    0.04542 =
         0.07491    0.02532   -0.00537   -0.00057
AFIX  43
H17   2    0.431585    0.782460    0.709809    11.00000   -1.20000
AFIX   0
C18   1    0.484045    0.785470    0.645321    11.00000    0.04452    0.02643 =
         0.08742    0.00458   -0.01652    0.00120
AFIX  43
H18   2    0.502760    0.744221    0.644752    11.00000   -1.20000
AFIX   0
C19   1    0.499246    0.823650    0.607798    11.00000    0.04844    0.03895 =
         0.06322   -0.01228   -0.00539    0.00602
AFIX  43
H19   2    0.529117    0.808691    0.581318    11.00000   -1.20000
AFIX   0
C20   1    0.471144    0.883717    0.608554    11.00000    0.04576    0.03013 =
         0.03674    0.00153   -0.00210    0.00297
AFIX  43
H20   2    0.482531    0.909734    0.582730    11.00000   -1.20000
AFIX   0
C21   1    0.464894    1.027853    0.616567    11.00000    0.02646    0.02704 =
         0.02612   -0.00002    0.00148    0.00512
C22   1    0.526325    1.060507    0.639903    11.00000    0.03722    0.05569 =
         0.03422    0.00959   -0.00553   -0.00690
AFIX  43
H22   2    0.526573    1.060965    0.673104    11.00000   -1.20000
AFIX   0
C23   1    0.588036    1.092840    0.615517    11.00000    0.04135    0.08024 =
         0.05755    0.01655   -0.00822   -0.02540
AFIX  43
H23   2    0.631070    1.114239    0.632054    11.00000   -1.20000
AFIX   0
C24   1    0.586826    1.093870    0.567413    11.00000    0.04202    0.05660 =
         0.06238    0.01910    0.01459   -0.00885
AFIX  43
H24   2    0.628500    1.116461    0.550749    11.00000   -1.20000
AFIX   0
C25   1    0.525350    1.062225    0.543575    11.00000    0.04849    0.03985 =
         0.04020    0.00584    0.01920    0.00798
AFIX  43
H25   2    0.524506    1.063024    0.510381    11.00000   -1.20000
AFIX   0
C26   1    0.464584    1.029160    0.567642    11.00000    0.03751    0.02818 =
         0.02909   -0.00450    0.00696    0.00546
AFIX  43
H26   2    0.422392    1.007208    0.550874    11.00000   -1.20000
AFIX   0
C27   1    0.268940    1.097388    0.526281    11.00000    0.03388    0.02988 =
         0.02109   -0.00117    0.00124   -0.00086
C28   1    0.293553    1.050876    0.496357    11.00000    0.03143    0.03066 =
         0.02394   -0.00270    0.00472    0.00605
AFIX  43
H28   2    0.297937    1.010220    0.507715    11.00000   -1.20000
AFIX   0
C29   1    0.311974    1.063464    0.449531    11.00000    0.04898    0.04221 =
         0.02387   -0.00535    0.01102    0.00467
AFIX  43
H29   2    0.329649    1.031540    0.429253    11.00000   -1.20000
AFIX   0
C30   1    0.304489    1.121862    0.432972    11.00000    0.07993    0.05115 =
         0.02094    0.00565    0.01477   -0.00412
AFIX  43
H30   2    0.315730    1.130145    0.400973    11.00000   -1.20000
AFIX   0
C31   1    0.280884    1.168550    0.462211    11.00000    0.10150    0.03741 =
         0.03044    0.00455    0.02145    0.00068
AFIX  43
H31   2    0.276984    1.209072    0.450525    11.00000   -1.20000
AFIX   0
C32   1    0.262718    1.156773    0.508722    11.00000    0.07675    0.03065 =
         0.02707    0.00207    0.01061    0.00195
AFIX  43
H32   2    0.245963    1.189210    0.528759    11.00000   -1.20000
AFIX   0
C33   1    0.278346    1.150559    0.615951    11.00000    0.02691    0.02278 =
         0.01919    0.00098    0.00069    0.00339
C34   1    0.364579    1.163219    0.610687    11.00000    0.03534    0.02505 =
         0.03861   -0.00544    0.00635    0.00015
AFIX  43
H34   2    0.398249    1.138054    0.590980    11.00000   -1.20000
AFIX   0
C35   1    0.402021    1.212072    0.633822    11.00000    0.03534    0.03224 =
         0.04805   -0.00362    0.00081   -0.00314
AFIX  43
H35   2    0.461036    1.219884    0.630376    11.00000   -1.20000
AFIX   0
C36   1    0.352608    1.249270    0.661936    11.00000    0.04700    0.02904 =
         0.03857   -0.00825   -0.00347   -0.00353
AFIX  43
H36   2    0.377647    1.282765    0.677929    11.00000   -1.20000
AFIX   0
C37   1    0.266972    1.237636    0.666697    11.00000    0.04937    0.03162 =
         0.03167   -0.01171    0.00636    0.00541
AFIX  43
H37   2    0.233275    1.263369    0.685955    11.00000   -1.20000
AFIX   0
C38   1    0.229567    1.188985    0.643789    11.00000    0.03684    0.03420 =
         0.02291    0.00223    0.00756   -0.00072
AFIX  43
H38   2    0.170370    1.181795    0.647079    11.00000   -1.20000
AFIX   0
C39   1    0.120303    1.101388    0.579056    11.00000    0.03082    0.03236 =
         0.02558    0.00092    0.00186    0.00538
AFIX  23
H39A  2    0.092590    1.106104    0.609904    11.00000   -1.20000
H39B  2    0.113750    1.140112    0.561551    11.00000   -1.20000
AFIX   0
C40   1    0.079428    1.049191    0.552148    11.00000    0.03014    0.04090 =
         0.02368    0.00214   -0.00202    0.00140
AFIX  23
H40A  2    0.100305    1.049159    0.519511    11.00000   -1.20000
H40B  2    0.017037    1.054710    0.551518    11.00000   -1.20000
AFIX   0
C41   1    0.098115    0.918711    0.533156    11.00000    0.03181    0.03767 =
         0.02673   -0.00738   -0.00925    0.00642
C42   1    0.143664    0.927342    0.491468    11.00000    0.03549    0.04419 =
         0.02652   -0.00266   -0.00681    0.00703
AFIX  43
H42   2    0.176139    0.963475    0.487141    11.00000   -1.20000
AFIX   0
C43   1    0.141455    0.883212    0.456459    11.00000    0.04000    0.05983 =
         0.02807   -0.01087   -0.01024    0.01398
AFIX  43
H43   2    0.171921    0.889576    0.428218    11.00000   -1.20000
AFIX   0
C44   1    0.095223    0.830269    0.462586    11.00000    0.06028    0.04790 =
         0.05183   -0.02050   -0.02154    0.00979
AFIX  43
H44   2    0.093963    0.800117    0.438717    11.00000   -1.20000
AFIX   0
C45   1    0.050784    0.821398    0.503656    11.00000    0.07149    0.04329 =
         0.06151   -0.00865   -0.01089   -0.01027
AFIX  43
H45   2    0.018859    0.784979    0.507813    11.00000   -1.20000
AFIX   0
C46   1    0.052073    0.864642    0.538729    11.00000    0.05918    0.04227 =
         0.03899   -0.00093   -0.00254   -0.01003
AFIX  43
H46   2    0.021473    0.857612    0.566833    11.00000   -1.20000
AFIX   0
C47   1    0.016153    0.953663    0.616999    11.00000    0.02796    0.04364 =
         0.02750   -0.00238   -0.00144   -0.00802
C48   1   -0.065599    0.976879    0.610966    11.00000    0.03690    0.07608 =
         0.03384    0.01146   -0.00392   -0.00207
AFIX  43
H48   2   -0.077234    1.004926    0.586453    11.00000   -1.20000
AFIX   0
C49   1   -0.129599    0.958658    0.641036    11.00000    0.03105    0.11817 =
         0.04445    0.01050   -0.00121   -0.00372
AFIX  43
H49   2   -0.184989    0.975174    0.637358    11.00000   -1.20000
AFIX   0
C50   1   -0.114721    0.917390    0.675909    11.00000    0.04369    0.09638 =
         0.03398    0.00387    0.00825   -0.02221
AFIX  43
H50   2   -0.159504    0.905559    0.696233    11.00000   -1.20000
AFIX   0
C51   1   -0.034560    0.892870    0.681614    11.00000    0.05193    0.06736 =
         0.03139    0.00682   -0.00063   -0.01519
AFIX  43
H51   2   -0.024339    0.863690    0.705538    11.00000   -1.20000
AFIX   0
C52   1    0.031667    0.911151    0.652015    11.00000    0.03608    0.04822 =
         0.03583    0.00264    0.00124   -0.00951
AFIX  43
H52   2    0.086952    0.894529    0.655888    11.00000   -1.20000
AFIX   0
C53   1    0.271942    0.881824    0.578148    11.00000    0.02573    0.03241 =
         0.02242   -0.00144   -0.00583   -0.00119
C54   1    0.285080    0.820841    0.554965    11.00000    0.05233    0.03474 =
         0.02871   -0.00674   -0.00416    0.00060
AFIX 127
H54A  2    0.328661    0.824643    0.530687    10.50000   -1.50000
H54B  2    0.231659    0.807274    0.540785    10.50000   -1.50000
H54C  2    0.303473    0.790898    0.578328    10.50000   -1.50000
H54D  2    0.247201    0.790566    0.569179    10.50000   -1.50000
H54E  2    0.344203    0.807936    0.559081    10.50000   -1.50000
H54F  2    0.272389    0.824312    0.521539    10.50000   -1.50000
AFIX   0
PART    1
S1    6    0.719589    0.700920    0.661613    10.75000    0.05565    0.07815 =
         0.07281   -0.02380   -0.00434    0.01896
F1    4    0.809453    0.715445    0.589879    10.75000    0.44652    0.27232 =
         0.17881   -0.13776   -0.18886    0.27317
F2    4    0.804138    0.795305    0.633504    10.75000    0.48660    0.08076 =
         0.27030   -0.02991   -0.15179    0.01982
F3    4    0.885531    0.720353    0.652151    10.75000    0.09007    0.36348 =
         0.22294   -0.04336   -0.04153    0.03127
O3    3    0.726067    0.635704    0.658289    10.75000    0.04768    0.03984 =
         0.06379   -0.02297    0.00973    0.00251
O4    3    0.661079    0.729686    0.635494    10.75000    0.06662    0.11606 =
         0.05897   -0.01728   -0.02563    0.05682
O5    3    0.705120    0.714771    0.708483    10.75000    0.23020    0.05207 =
         0.02729   -0.00955    0.02155    0.05874
C55   1    0.811665    0.735211    0.633470    10.75000    0.05565    0.07815 =
         0.07281   -0.02380   -0.00434    0.01896
PART    2
CL1   7    0.800526    0.721043    0.667230    10.25000    0.06275    0.13310 =
         0.12727    0.03576    0.00476   -0.01048
PART 0
HKLF 4
REM  fig003 in P b c a
REM R1 =  0.0614 for   7095 Fo > 4sig(Fo)  and  0.0774 for all   8662 data
REM    626 parameters refined using      7 restraints
END
WGHT      0.0477     44.0225
REM Highest difference peak  0.902,  deepest hole -1.040,  1-sigma level  0.091
Q1    1   0.6199  0.6704  0.6379  11.00000  0.05    0.90
Q2    1   0.7179  0.5800  0.6600  11.00000  0.05    0.79
Q3    1   0.8967  0.7752  0.5873  11.00000  0.05    0.63
Q4    1   0.7421  0.7336  0.7010  11.00000  0.05    0.59
Q5    1   0.7322  0.6471  0.6449  11.00000  0.05    0.57
Q6    1   0.6614  0.7265  0.7066  11.00000  0.05    0.56
Q7    1   0.7379  0.6386  0.6809  11.00000  0.05    0.55
Q8    1   0.8964  0.7384  0.5425  11.00000  0.05    0.54
Q9    1   0.7042  0.7659  0.6432  11.00000  0.05    0.54
Q10   1   0.7000  0.7259  0.6271  11.00000  0.05    0.50
Q11   1   0.6827  0.6986  0.7201  11.00000  0.05    0.45
Q12   1   0.6519  0.7239  0.6594  11.00000  0.05    0.42
Q13   1   0.8891  0.7724  0.6179  11.00000  0.05    0.39
Q14   1   0.2772  1.0302  0.6143  11.00000  0.05    0.39
Q15   1   0.2379  0.9981  0.6629  11.00000  0.05    0.37
Q16   1   0.4619  1.0231  0.5933  11.00000  0.05    0.33
Q17   1   0.4059  0.9381  0.6460  11.00000  0.05    0.32
Q18   1   0.1905  1.0282  0.6225  11.00000  0.05    0.31
Q19   1   0.4357  1.0042  0.6284  11.00000  0.05    0.30
Q20   1   0.2009  1.0206  0.6571  11.00000  0.05    0.30
Q21   1   0.3103  0.9783  0.6140  11.00000  0.05    0.30
Q22   1   0.0990  0.9825  0.6418  11.00000  0.05    0.30
Q23   1   0.1609  1.0542  0.7007  11.00000  0.05    0.30
Q24   1   0.0822  1.0151  0.5657  11.00000  0.05    0.30
Q25   1   0.2370  1.0327  0.5811  11.00000  0.05    0.29
;
