# Supplementary material for: cis,cis,cis-(Acetato-κ2 O,O′)bis­[1,2-bis­(diphenyl­phosphan­yl)ethane-κ2 P,P′]ruthenium(II) 0.75-trifluoro­methane­sulfonate 0.25-chloride
Source: Acta Crystallogr Sect E Struct Rep Online. 2013 Mar 23;69(Pt 4):m226. doi: 10.1107/S160053681300737X (PMC3629500; doi:10.1107/S160053681300737X)
Supplement: Supplementary file 2 [file e-69-0m226-Isup2.hkl]

#
# h,k,l, Fc-squared, Fo-squared, sigma(Fo-squared) and status flag
#
data_I
_shelx_title ' import in P b c a'
_shelx_refln_list_code          4
_shelx_F_calc_maximum      595.47
_exptl_crystal_F_000      4432.00
_reflns_d_resolution_high  0.8409
 
loop_
 _symmetry_equiv_pos_as_xyz
 'x, y, z'
 '-x+1/2, -y, z+1/2'
 'x+1/2, -y+1/2, -z'
 '-x, y+1/2, -z+1/2'
 '-x, -y, -z'
 'x-1/2, y, -z-1/2'
 '-x-1/2, y-1/2, z'
 'x, -y-1/2, z-1/2'
 
_cell_length_a    15.7463
_cell_length_b    21.8914
_cell_length_c    28.6122
_cell_angle_alpha  90.000
_cell_angle_beta   90.000
_cell_angle_gamma  90.000
 
_shelx_F_squared_multiplier     1.000
 
loop_
 _refln_index_h
 _refln_index_k
 _refln_index_l
 _refln_F_squared_calc
 _refln_F_squared_meas
 _refln_F_squared_sigma
 _refln_observed_status
   4   0   0   173752.72   174564.39   2796.36 o
   6   0   0   160388.42   163339.27   2677.37 o
   8   0   0   127124.67   131686.83   2479.04 o
  10   0   0      156.13       19.83     39.66 o
  12   0   0     1369.28     1368.43     59.50 o
  14   0   0     6531.52     8309.76    297.49 o
  16   0   0       63.72      237.99    257.82 o
  18   0   0     1542.35     1983.24    277.65 o
   4   1   0    66922.45    93509.55   1090.78 o
   6   1   0     4119.25     4898.59     79.33 o
   8   1   0      127.59     1090.78     59.50 o
  10   1   0     1086.30     1011.45     39.66 o
  12   1   0     2211.68     2736.86     79.33 o
  14   1   0      615.79     1130.44     79.33 o
  16   1   0      220.69      376.81    118.99 o
  18   1   0      756.20      654.47    218.16 o
   2   2   0     7923.41    14021.47    158.66 o
   4   2   0     2834.43     4263.96     79.33 o
   6   2   0    67684.45    64058.50    713.96 o
   8   2   0    55700.77    51445.13    634.64 o
  10   2   0     5633.69     6128.20    118.99 o
  12   2   0       32.13      138.83     59.50 o
  14   2   0    23534.54    21914.75    396.65 o
  16   2   0     5543.01     5196.08    218.16 o
  18   2   0     3053.19     2102.23    237.99 o
   2   3   0     3891.35     6584.34     79.33 o
   4   3   0    86407.82    76890.05    813.13 o
   6   3   0     5479.33     6961.16     99.16 o
   8   3   0     6321.45     4382.95     79.33 o
  10   3   0     2835.94     2399.72     59.50 o
  12   3   0     4762.61     4898.59    138.83 o
  14   3   0      341.88     1150.28     79.33 o
  16   3   0        0.46      674.30    138.83 o
  18   3   0      114.15      218.16    218.16 o
   0   4   0    11056.84     8032.10    138.83 o
   2   4   0    74390.45    62888.40    575.14 o
   4   4   0      614.88      257.82     19.83 o
   6   4   0    16361.09    15945.21    198.32 o
   8   4   0    23971.67    21855.25    297.49 o
  10   4   0     1113.82     1189.94     39.66 o
  12   4   0      409.51      475.98     79.33 o
  14   4   0    16303.11    15251.08    297.49 o
  16   4   0     6969.04     6485.18    237.99 o
  18   4   0       18.63     -208.24    138.83 o
   2   5   0     2926.01     2796.36     59.50 o
   4   5   0      901.38     1606.42     39.66 o
   6   5   0     6739.86     5969.54     99.16 o
   8   5   0     3572.82     4720.10     99.16 o
  10   5   0     3614.59     3391.33     79.33 o
  12   5   0     1016.26      852.79     99.16 o
  14   5   0     4487.40     4898.59    178.49 o
  16   5   0     1449.41     1527.09    158.66 o
  18   5   0       61.96       39.66    138.83 o
   0   6   0    15085.88    13902.48    198.32 o
   2   6   0    38155.66    38355.77    376.81 o
   4   6   0    30686.35    28856.08    297.49 o
   6   6   0    53165.39    51504.63    594.97 o
   8   6   0    23177.63    20863.64    277.65 o
  10   6   0     1552.56     1388.26     59.50 o
  12   6   0     1490.38     1626.25    118.99 o
  14   6   0     3787.22     4263.96    178.49 o
  16   6   0     5665.12     6148.03    277.65 o
  18   6   0      725.94      634.64    118.99 o
   2   7   0    14347.97    16262.53    178.49 o
   4   7   0     5934.65     7417.30     99.16 o
   6   7   0       20.35      475.98     39.66 o
   8   7   0     2350.43     2657.54     79.33 o
  10   7   0      966.17     1249.44     59.50 o
  12   7   0     1043.17     1289.10    138.83 o
  14   7   0     4054.25     4204.46    178.49 o
  16   7   0     5273.34     5751.38    198.32 o
  18   7   0      716.96      634.64    138.83 o
   0   8   0    17401.53    20506.66    297.49 o
   2   8   0    57066.86    64792.30    634.64 o
   4   8   0      429.18      773.46     39.66 o
   6   8   0    26296.63    27428.15    297.49 o
   8   8   0    36838.55    38216.95    475.98 o
  10   8   0    18959.71    19118.39    297.49 o
  12   8   0     8301.65     7794.12    178.49 o
  14   8   0     9703.26     8726.24    198.32 o
  16   8   0     2548.91     3093.85    158.66 o
   2   9   0    24496.75    25345.75    277.65 o
   4   9   0      762.12     1011.45     59.50 o
   6   9   0    14080.86    16163.37    218.16 o
   8   9   0     1319.91     1130.44     59.50 o
  10   9   0     5941.25     4581.27     99.16 o
  12   9   0     3310.10     3093.85     99.16 o
  14   9   0    12283.08    11601.93    218.16 o
  16   9   0    13446.13    12712.54    337.15 o
   0  10   0    81058.02    73617.70    932.12 o
   2  10   0    31744.99    27626.47    337.15 o
   4  10   0    16841.13    15647.73    218.16 o
   6  10   0    82694.02    77187.52    832.96 o
   8  10   0    28769.59    25107.76    317.32 o
  10  10   0     6080.90     5057.25     99.16 o
  12  10   0     1941.72     2003.07     99.16 o
  14  10   0     4037.35     3827.64    138.83 o
  16  10   0      763.16     1546.92    178.49 o
   2  11   0      768.58     1170.11     59.50 o
   4  11   0     1789.34     1765.08     79.33 o
   6  11   0     6650.48     6405.85    138.83 o
   8  11   0     2600.30     2776.53     79.33 o
  10  11   0     2701.96     2419.55     99.16 o
  12  11   0      321.74      991.62     99.16 o
  14  11   0    11650.54    13148.85    297.49 o
  16  11   0     9834.73     9777.35    396.65 o
   0  12   0     6407.51     7040.49    158.66 o
   2  12   0     9394.00    10015.34    178.49 o
   4  12   0     1233.17     1368.43     79.33 o
   6  12   0    29871.53    33556.34    575.14 o
   8  12   0    22931.22    25365.58    376.81 o
  10  12   0     6019.16     6029.04    138.83 o
  12  12   0     3121.86     3093.85    118.99 o
  14  12   0     1131.59     1368.43    138.83 o
  16  12   0     2261.36     3014.52    218.16 o
   2  13   0     1064.73      654.47     59.50 o
   4  13   0     6397.12     5949.71    138.83 o
   6  13   0      156.42      118.99     99.16 o
   8  13   0     4200.83     4144.96    158.66 o
  10  13   0     1914.43     1864.24     79.33 o
  12  13   0       79.05      198.32     99.16 o
  14  13   0     8304.54     8230.43    317.32 o
  16  13   0     3727.76     3609.49    257.82 o
   0  14   0      723.90     1130.44     59.50 o
   2  14   0    13881.31    13684.32    237.99 o
   4  14   0     1361.70     1070.95     99.16 o
   6  14   0     1569.99     1705.58    138.83 o
   8  14   0     2829.28     2816.19    138.83 o
  10  14   0     1282.80     1070.95    118.99 o
  12  14   0      564.52      158.66    138.83 o
  14  14   0      435.59     1150.28    218.16 o
   2  15   0      200.15      376.81     79.33 o
   4  15   0     4467.40     4263.96    158.66 o
   6  15   0        9.94       19.83     99.16 o
   8  15   0       43.64      -19.83     99.16 o
  10  15   0      538.74      733.80    118.99 o
  12  15   0      963.26     1487.43    198.32 o
  14  15   0     7999.78     9063.39    396.65 o
   0  16   0     2045.09     2915.36    138.83 o
   2  16   0     1604.24     1348.60     79.33 o
   4  16   0      638.33      773.46    118.99 o
   6  16   0     3134.43     2955.02    158.66 o
   8  16   0      100.09      198.32    118.99 o
  10  16   0     4809.43     4541.61    178.49 o
  12  16   0       16.52     -158.66    198.32 o
  14  16   0      275.00      594.97    198.32 o
   2  17   0      388.23      138.83     59.50 o
   4  17   0     2546.69     2598.04    138.83 o
   6  17   0      990.20      872.62    118.99 o
   8  17   0      469.39      416.48    118.99 o
  10  17   0     1386.38      991.62    118.99 o
  12  17   0     1345.36     1170.11    178.49 o
  14  17   0     4394.99     4660.60    297.49 o
   0  18   0     8024.97     6861.99    178.49 o
   2  18   0     3302.13     3054.18    118.99 o
   4  18   0      745.35      456.14    118.99 o
   6  18   0     5248.88     5156.41    198.32 o
   8  18   0       36.90       39.66    138.83 o
  10  18   0       69.62     -237.99    158.66 o
  12  18   0      391.00      515.64    158.66 o
   2  19   0       27.82      178.49     79.33 o
   4  19   0       56.55        0.00    118.99 o
   6  19   0     2214.19     1884.07    158.66 o
   8  19   0     1700.02     1884.07    158.66 o
  10  19   0      273.13      118.99    138.83 o
  12  19   0     6913.73     7556.13    297.49 o
   0  20   0    19269.03    21498.27    475.98 o
   2  20   0      798.05     1308.94    158.66 o
   4  20   0      266.03      575.14    118.99 o
   6  20   0      855.97      932.12    138.83 o
   8  20   0     3041.37     3807.81    198.32 o
  10  20   0      167.95      237.99    158.66 o
   2  21   0       50.63      257.82     99.16 o
   4  21   0     8314.74     8627.07    218.16 o
   6  21   0     1372.14      813.13    158.66 o
   8  21   0     6891.58     7813.95    297.49 o
  10  21   0     2131.42     2935.19    198.32 o
   0  22   0    19753.65    19257.22    575.14 o
   2  22   0     2645.37     2677.37    158.66 o
   4  22   0       31.31      456.14    158.66 o
   6  22   0      141.37      376.81    178.49 o
   8  22   0     4656.39     4263.96    218.16 o
  10  22   0      128.48      178.49    198.32 o
   2  23   0     1491.01     1586.59    198.32 o
   4  23   0     2038.11     2022.90    158.66 o
   6  23   0     6133.47     6306.69    297.49 o
   8  23   0      836.93      872.62    178.49 o
   0  24   0     5757.67     6088.53    456.14 o
   2  24   0     1878.09     1388.26    218.16 o
   4  24   0     1467.61      892.46    218.16 o
   6  24   0     1193.92     1170.11    158.66 o
   2  25   0      141.91      118.99    198.32 o
   4  25   0     1108.21     1527.09    218.16 o
   0  26   0    13030.27    14675.94    713.96 o
   3   1   1     1258.02     1999.16     39.66 o
   4   1   1    54133.63    53305.34    441.58 o
   5   1   1    26962.30    29871.95    259.15 o
   6   1   1    21000.47    19594.37    174.87 o
   7   1   1     1864.33     1485.56    109.08 o
   8   1   1     4370.80     3064.39     56.09 o
   9   1   1     9480.67     9052.55    128.91 o
  10   1   1     1234.30     1196.11     33.00 o
  11   1   1     6857.86     6554.97    148.74 o
  12   1   1     4323.95     4485.84     66.01 o
  13   1   1    10974.74    10095.99    118.58 o
  14   1   1    10165.45    10227.70    150.14 o
  15   1   1     7947.44     7936.87    198.32 o
  16   1   1      910.25     1142.56    168.57 o
  17   1   1     6422.37     5677.67    224.38 o
  18   1   1        1.88      182.46    138.14 o
   2   2   1      775.58     2539.94     59.50 o
   3   2   1    63456.06    60501.94    456.14 o
   4   2   1      160.48      685.78     89.25 o
   5   2   1    13617.06    15195.96    257.82 o
   6   2   1     1458.44     1969.19     99.16 o
   7   2   1      241.66      465.76     59.50 o
   8   2   1     2125.97     2647.95     56.09 o
   9   2   1        0.26      228.50     28.05 o
  10   2   1      265.19      218.16     28.05 o
  11   2   1      268.12      257.82     28.05 o
  12   2   1      516.63      429.47     33.00 o
  13   2   1     1622.19     1712.43    168.57 o
  14   2   1     1957.18     1788.14     79.33 o
  15   2   1      656.12      849.22    118.99 o
  16   2   1      872.17      944.05    208.24 o
  17   2   1        4.05      431.09    132.67 o
  18   2   1      199.38      188.41    188.41 o
   1   3   1     1878.46     1192.92     59.50 o
   2   3   1      161.47     1597.06     29.75 o
   3   3   1    11455.44     9519.88     80.69 o
   4   3   1     5674.88     5978.50     61.95 o
   5   3   1     2739.04     3382.11     99.16 o
   6   3   1    50005.93    49968.16    505.73 o
   7   3   1    11510.71    11906.47    118.99 o
   8   3   1    10660.01    10899.91    148.74 o
   9   3   1    16598.31    15908.54    218.16 o
  10   3   1     7793.63     8047.41    208.24 o
  11   3   1       18.58      146.68    109.08 o
  12   3   1     5168.83     3974.50    178.49 o
  13   3   1     9950.82    10616.06    157.20 o
  14   3   1    12817.05    11733.42    416.48 o
  15   3   1     2309.39     2496.71    118.58 o
  16   3   1      248.88      453.96     90.35 o
  17   3   1     1699.85     1675.00    218.16 o
  18   3   1       11.60      138.83    102.04 o
   0   4   1    78425.86    76215.73    674.30 o
   1   4   1      689.39      487.71     29.75 o
   2   4   1    48702.75    52449.89    349.75 o
   3   4   1       82.13      143.23     17.74 o
   4   4   1     8167.78     7487.37    267.74 o
   5   4   1        9.06       26.44     19.83 o
   6   4   1     6620.01     6347.70     76.18 o
   7   4   1    12612.54    12481.08    132.67 o
   8   4   1    10307.51    10890.75    158.66 o
   9   4   1     4518.95     3639.26     70.12 o
  10   4   1       46.77       99.16     69.41 o
  11   4   1        6.04       99.16     33.00 o
  12   4   1      361.84      470.72     69.41 o
  13   4   1     6856.31     6826.74    123.89 o
  14   4   1      332.41      667.71     89.25 o
  15   4   1       32.96      175.19    138.83 o
  16   4   1      220.04      109.08     84.14 o
  17   4   1      141.69       51.00     95.20 o
  18   4   1        0.82      287.17    237.99 o
   1   5   1     2530.86     2026.01     79.33 o
   2   5   1    30488.23    38570.29    456.14 o
   3   5   1     1286.14     1775.05     28.05 o
   4   5   1     3530.43     3669.41     42.07 o
   5   5   1     2779.26     2041.58     33.00 o
   6   5   1     7041.26     8838.24    178.49 o
   7   5   1    30613.05    32193.99    285.18 o
   8   5   1     3627.12     3932.28    128.91 o
   9   5   1      582.36      627.54     33.00 o
  10   5   1      319.64      295.33     69.41 o
  11   5   1      352.30      444.81     35.48 o
  12   5   1       34.56      275.64     19.83 o
  13   5   1     5421.29     5414.73    113.73 o
  14   5   1     3379.84     3455.52    118.99 o
  15   5   1     1725.05     2018.62    257.82 o
  16   5   1       79.16      -73.23     90.35 o
  17   5   1       58.06      134.25    188.41 o
  18   5   1       35.88     -113.71    104.48 o
   0   6   1     8171.15     7159.48     79.33 o
   1   6   1     9314.96     8102.99    109.08 o
   2   6   1     3164.80     3332.31     42.07 o
   3   6   1    11433.98    11690.65     90.35 o
   4   6   1     9229.90    10355.46    118.99 o
   5   6   1      636.63      837.21     59.50 o
   6   6   1      122.26      397.12    168.58 o
   7   6   1    10453.04     9833.76    104.48 o
   8   6   1    27490.75    27852.94    604.89 o
   9   6   1     3907.74     4125.13     70.12 o
  10   6   1     3617.51     2692.64     99.16 o
  11   6   1      644.63      469.94     99.16 o
  12   6   1     5197.76     4592.20    277.65 o
  13   6   1     4234.58     4697.36    118.99 o
  14   6   1     1161.95     1115.87    128.91 o
  15   6   1     2690.10     2472.87    113.73 o
  16   6   1     6285.67     6218.45    475.98 o
  17   6   1       35.06      -47.93    109.08 o
  18   6   1        5.41      -24.41     90.35 o
   1   7   1     1610.98     1373.03     79.33 o
   2   7   1       22.17        9.92     14.02 o
   3   7   1     2198.85     2831.99    128.91 o
   4   7   1    34226.29    36196.23    259.15 o
   5   7   1     5973.83     6585.30     79.33 o
   6   7   1    13095.09    13843.43    307.40 o
   7   7   1     8665.53     8994.51     98.17 o
   8   7   1     3631.63     4381.90     79.33 o
   9   7   1      141.04       99.16     33.00 o
  10   7   1     1831.10     1826.52     59.50 o
  11   7   1     1228.14     1215.31     59.50 o
  12   7   1     2337.84     2678.94    406.56 o
  13   7   1        5.76      176.29     69.41 o
  14   7   1     2231.69     2165.06    178.49 o
  15   7   1       92.71      552.38    277.65 o
  16   7   1      178.90      434.99    128.91 o
  17   7   1        1.50      -42.72    218.16 o
  18   7   1       27.11      181.80     99.16 o
   0   8   1    38051.74    36908.01    356.98 o
   1   8   1      391.52      206.26     39.66 o
   2   8   1    41572.78    44169.08    594.97 o
   3   8   1    10294.70     9502.35    158.66 o
   4   8   1     3957.89     4310.08     89.25 o
   5   8   1     3963.32     3781.21    109.08 o
   6   8   1     9896.49     8591.12    178.49 o
   7   8   1    51942.30    54400.16    448.75 o
   8   8   1    17572.06    17859.17    168.28 o
   9   8   1    10535.47    10497.83    118.58 o
  10   8   1     2572.46     2994.50     61.95 o
  11   8   1     1544.31     1412.57     79.33 o
  12   8   1     7025.38     7560.53    123.89 o
  13   8   1     8470.26     8723.77    505.73 o
  14   8   1     7494.50     7955.16    157.20 o
  15   8   1    12076.73    11110.92    185.84 o
  16   8   1     3627.11     3195.64    218.16 o
  17   8   1        7.84       28.85     99.16 o
   1   9   1      566.21      594.97     28.05 o
   2   9   1     4236.48     5274.12     79.33 o
   3   9   1     6318.01     7057.76    138.83 o
   4   9   1    28035.24    28943.87    287.57 o
   5   9   1    29381.84    30783.15    485.89 o
   6   9   1      212.65      158.66     28.05 o
   7   9   1     1398.76     1546.92     42.07 o
   8   9   1     7082.61     7724.18    307.40 o
   9   9   1     3992.13     4012.42    158.66 o
  10   9   1      115.07      147.98     49.58 o
  11   9   1     6407.75     5597.22    158.66 o
  12   9   1     3639.86     3420.50    178.49 o
  13   9   1     1024.62     1377.77    198.32 o
  14   9   1        6.88      441.17     99.16 o
  15   9   1      483.78     1066.85     80.69 o
  16   9   1      252.61      357.71     79.33 o
  17   9   1      238.98      544.31    138.83 o
   0  10   1    37937.57    38335.94    356.98 o
   1  10   1    59258.16    56968.05    391.91 o
   2  10   1     1790.63     1578.23     49.58 o
   3  10   1    39022.14    41589.65    335.69 o
   4  10   1     1093.29      640.21     59.50 o
   5  10   1     7075.81     7278.53     98.17 o
   6  10   1    21452.67    20212.46    257.82 o
   7  10   1    55493.40    53411.71    412.09 o
   8  10   1    21341.96    20061.98    247.90 o
   9  10   1    23060.96    22125.59    376.82 o
  10  10   1     7153.66     6363.68     90.35 o
  11  10   1     5394.34     5171.73    109.08 o
  12  10   1     8511.61     7462.27    178.49 o
  13  10   1     6675.32     7013.98    132.67 o
  14  10   1    10290.82     9443.81    160.81 o
  15  10   1     7751.17     8226.01    277.65 o
  16  10   1     3183.34     2531.89    356.98 o
  17  10   1      766.83      476.35    112.19 o
   1  11   1       62.00       49.58     29.75 o
   2  11   1      597.01      698.13    118.99 o
   3  11   1     2354.57     2503.17     79.33 o
   4  11   1      375.80      419.81     33.00 o
   5  11   1     6613.01     6823.25     98.17 o
   6  11   1     3654.15     3716.21     76.18 o
   7  11   1     3113.16     3618.61     61.95 o
   8  11   1     7417.64     7057.69     90.35 o
   9  11   1     2197.64     2409.67     56.09 o
  10  11   1     4363.20     4056.32     70.12 o
  11  11   1     3537.76     2979.61    118.99 o
  12  11   1     3845.67     4006.45    178.49 o
  13  11   1      180.49      333.92     61.95 o
  14  11   1     5603.20     6831.30    178.49 o
  15  11   1     4261.53     4522.81    366.90 o
  16  11   1     1127.53     1672.29    267.74 o
   0  12   1    60638.79    64633.64    694.13 o
   1  12   1    35773.80    35082.38    456.14 o
   2  12   1     5859.07     6274.22     80.69 o
   3  12   1     4299.73     4197.78     80.69 o
   4  12   1     5896.67     6530.87    198.32 o
   5  12   1     9395.17     8216.46    138.83 o
   6  12   1    13944.67    13579.08    228.07 o
   7  12   1    46525.99    44614.75    502.52 o
   8  12   1    14318.51    14292.25    208.24 o
   9  12   1     2544.09     2768.36     61.95 o
  10  12   1     7491.45     7769.95    208.24 o
  11  12   1     3714.48     3886.38    188.41 o
  12  12   1     4274.28     4403.07    317.32 o
  13  12   1     4948.93     5223.80    287.57 o
  14  12   1     7787.08     9035.32    376.81 o
  15  12   1     4217.92     4382.89    307.40 o
  16  12   1     3454.66     3534.14    525.56 o
   1  13   1      615.47      662.11     59.50 o
   2  13   1       27.03       47.60     33.00 o
   3  13   1     2137.09     2280.72     76.18 o
   4  13   1     2335.35     2394.78    109.08 o
   5  13   1      434.70      296.27     61.95 o
   6  13   1     5088.55     5173.99    118.58 o
   7  13   1       91.12      329.94     70.12 o
   8  13   1      607.73      762.39     76.18 o
   9  13   1      126.15      191.71     49.58 o
  10  13   1      488.56      674.88     42.07 o
  11  13   1     1132.36     1170.11     70.12 o
  12  13   1      417.51      262.78     79.33 o
  13  13   1     1012.68     1353.53    218.16 o
  14  13   1      343.80      595.04    178.49 o
  15  13   1     2103.58     2353.12    123.89 o
  16  13   1       79.07      197.16    188.41 o
   0  14   1     2671.61     1923.74     59.50 o
   1  14   1     5769.37     6019.53     84.14 o
   2  14   1     3193.46     3144.96     69.41 o
   3  14   1     1458.71     1245.40     89.25 o
   4  14   1      330.77      447.19    138.83 o
   5  14   1      274.71      326.70     69.41 o
   6  14   1     7254.90     6872.69    347.07 o
   7  14   1    14777.63    15048.85    446.23 o
   8  14   1     8727.42     8964.93    168.28 o
   9  14   1      328.83      208.24     70.12 o
  10  14   1     2455.78     2651.25    297.49 o
  11  14   1     1350.53     1318.68     89.25 o
  12  14   1     1784.27     1711.35    117.12 o
  13  14   1     8295.17     8855.76    555.31 o
  14  14   1     5972.53     6137.77    485.89 o
  15  14   1     4482.40     4571.36    942.04 o
   1  15   1      509.74      733.80     33.00 o
   2  15   1      786.25      776.12     89.25 o
   3  15   1      113.04      124.66     99.16 o
   4  15   1     1144.35     1325.48     76.18 o
   5  15   1     1148.58     1365.14     76.18 o
   6  15   1      380.09      611.65     76.18 o
   7  15   1      466.09     1158.53    218.16 o
   8  15   1    10727.21    11844.31    202.98 o
   9  15   1       14.24      -26.44     80.69 o
  10  15   1      152.63      298.08    158.66 o
  11  15   1     3670.38     3468.54    208.24 o
  12  15   1     1330.84     1688.61    158.66 o
  13  15   1     2951.05     2364.22    140.24 o
  14  15   1      276.16      529.21    126.21 o
  15  15   1      103.01      247.90    148.74 o
   0  16   1     8117.03     7754.45    138.83 o
   1  16   1    14355.39    14727.03    168.28 o
   2  16   1      226.61      145.17    128.91 o
   3  16   1     1060.43     1051.49     84.14 o
   4  16   1     1296.46     1443.80    277.65 o
   5  16   1     2518.84     2320.04    148.74 o
   6  16   1     4037.01     4369.75    118.58 o
   7  16   1    17610.86    17734.97    265.34 o
   8  16   1     6060.64     5920.90    168.58 o
   9  16   1     2366.06     2606.33    158.66 o
  10  16   1     3121.18     3256.61    132.01 o
  11  16   1      321.54      627.03    168.58 o
  12  16   1     6615.10     6550.86    317.32 o
  13  16   1     1676.12     1989.56    142.79 o
  14  16   1     6003.21     6208.23    214.33 o
   1  17   1      862.30      742.37     79.33 o
   2  17   1      161.88      337.15     61.95 o
   3  17   1     3366.24     3249.99    104.48 o
   4  17   1     1731.66     1505.43    218.16 o
   5  17   1     3389.56     3916.92    126.21 o
   6  17   1       72.01      274.60    158.66 o
   7  17   1     1099.53     2004.18    118.99 o
   8  17   1     1057.77     1211.11     95.20 o
   9  17   1     4860.27     5090.60    146.75 o
  10  17   1       18.23      -96.11    168.58 o
  11  17   1       44.94      138.83    118.99 o
  12  17   1      369.16      602.90    138.83 o
  13  17   1      147.83        4.41    228.07 o
  14  17   1       68.11      101.15    138.14 o
   0  18   1    11996.97    12752.21    198.32 o
   1  18   1    31052.02    29561.99    262.05 o
   2  18   1     5085.15     5699.47    118.58 o
   3  18   1     5838.12     5684.16    123.89 o
   4  18   1     1335.95     1122.80     90.35 o
   5  18   1     9710.56     9683.61    208.96 o
   6  18   1    10805.22    10481.86    210.35 o
   7  18   1    17678.43    18648.86    684.22 o
   8  18   1    12381.83    12779.35    386.73 o
   9  18   1     9246.54     9137.82    505.72 o
  10  18   1     2456.59     2670.54    123.89 o
  11  18   1      758.70      870.71    208.24 o
  12  18   1     4187.67     3440.94    154.26 o
  13  18   1     1809.08     2079.67    160.81 o
   1  19   1     1085.91     1498.58    138.83 o
   2  19   1     3030.78     2636.71    128.91 o
   3  19   1     1455.23     1698.45     99.16 o
   4  19   1     3779.69     3786.30    109.58 o
   5  19   1        3.96      168.58     84.14 o
   6  19   1      196.72      527.85     98.17 o
   7  19   1     2027.12     2025.83    128.91 o
   8  19   1      240.33      462.43    118.58 o
   9  19   1     2730.90     2828.50    337.15 o
  10  19   1      843.70      980.48    104.48 o
  11  19   1      367.73      672.69    117.12 o
  12  19   1       49.06      228.07    112.19 o
   0  20   1     6270.57     5235.74    158.66 o
   1  20   1    13842.59    14532.92    317.32 o
   2  20   1    15321.51    15771.05    257.82 o
   3  20   1    13992.76    14375.33    485.89 o
   4  20   1     7506.05     7597.25    485.89 o
   5  20   1    10846.05    10216.75    188.93 o
   6  20   1     8805.51     8833.82    198.32 o
   7  20   1    10740.69    10621.17    247.90 o
   8  20   1    13333.96    13586.27    475.98 o
   9  20   1    14124.99    13536.07    485.89 o
  10  20   1     6473.81     5820.95    182.31 o
  11  20   1     1814.39     2024.97    386.73 o
   1  21   1      128.21      227.17    118.99 o
   2  21   1      619.07      772.88    257.82 o
   3  21   1      931.76      699.82     84.09 o
   4  21   1      646.45      816.78    218.16 o
   5  21   1     1120.45     1322.40    109.08 o
   6  21   1      197.38      161.49     95.20 o
   7  21   1      813.61      930.66    123.89 o
   8  21   1     1205.92     1283.51    104.48 o
   9  21   1      520.58      512.58    277.65 o
  10  21   1        8.49      409.27    152.36 o
  11  21   1        8.89       79.33    158.66 o
   0  22   1     4793.32     4858.93    237.99 o
   1  22   1     4738.45     4503.54    307.40 o
   2  22   1     3357.36     3609.65    327.23 o
   3  22   1     4434.03     4691.95    146.75 o
   4  22   1      546.87      465.87    218.16 o
   5  22   1     5142.75     5389.57    166.54 o
   6  22   1     5430.75     5359.06    475.98 o
   7  22   1     2844.04     3353.78    247.90 o
   8  22   1     3002.88     2861.82    317.32 o
   9  22   1     5151.94     5561.06    684.22 o
   1  23   1       37.51      -59.50     98.17 o
   2  23   1       58.42      277.65    168.58 o
   3  23   1      265.74      207.00    168.58 o
   4  23   1      288.59      144.49     95.20 o
   5  23   1      180.76      426.40    112.19 o
   6  23   1      113.30      252.53    104.48 o
   7  23   1        6.07       -2.64    109.08 o
   8  23   1     1098.66      961.62    188.41 o
   0  24   1     5572.88     5791.05    297.49 o
   1  24   1     2476.99     2764.72    386.73 o
   2  24   1      490.18      647.54    247.90 o
   3  24   1     1140.19     1269.89    138.83 o
   4  24   1     3452.97     4007.02    168.28 o
   5  24   1     5033.09     4433.65    565.22 o
   6  24   1     1077.51     1131.84    112.19 o
   7  24   1      851.93      754.40    113.73 o
   1  25   1       36.57      218.16    118.99 o
   2  25   1       36.40      171.49    218.16 o
   3  25   1       40.83     -156.72    104.48 o
   4  25   1      781.03     1320.24    267.74 o
   5  25   1       50.15      241.49    118.58 o
   0  26   1      260.93      297.49    198.32 o
   2   0   2     1101.09      475.98     19.83 o
   3   0   2    52770.93    58624.44    733.80 o
   4   0   2    22802.64    18602.75    237.99 o
   5   0   2   354587.50   368584.34   3906.97 o
   6   0   2    61532.05    68163.80    773.46 o
   7   0   2   188280.25   187931.38   2022.90 o
   8   0   2     3878.83     4045.80     79.33 o
   9   0   2    77489.11    83871.02   1011.45 o
  10   0   2     1134.71      713.96     39.66 o
  11   0   2     1090.33     1507.26     59.50 o
  12   0   2     3437.32     3133.51    118.99 o
  13   0   2    13737.94    12335.72    218.16 o
  14   0   2     2515.71     2320.39    138.83 o
  15   0   2    12999.40    11641.59    277.65 o
  16   0   2      229.57      138.83     99.16 o
  17   0   2      781.66     1665.92    218.16 o
  18   0   2        5.90        0.00    158.66 o
   2   1   2    17643.58    13277.95    112.19 o
   3   1   2      890.79      476.81     59.50 o
   4   1   2    51672.19    52496.51    476.80 o
   5   1   2    29681.57    37431.02    684.22 o
   6   1   2     2842.62     2902.45    138.83 o
   7   1   2     1677.09     2630.82     89.25 o
   8   1   2       79.37      138.83     33.00 o
   9   1   2      746.84     1282.03     47.60 o
  10   1   2      105.77      188.41     99.16 o
  11   1   2      717.55     1060.60     99.16 o
  12   1   2        4.98      146.04     33.00 o
  13   1   2     4166.51     5250.75     80.69 o
  14   1   2      353.28      456.28     66.01 o
  15   1   2      122.94      909.13    178.49 o
  16   1   2       22.99      118.99    118.99 o
  17   1   2      283.66      489.42    158.66 o
  18   1   2       67.41      193.03    228.07 o
   2   2   2      290.24      287.91     14.02 o
   3   2   2   112168.41   102786.40    796.03 o
   4   2   2     8113.60     8871.48     80.69 o
   5   2   2    79994.91    77476.14    703.10 o
   6   2   2    13078.48    11522.09    132.67 o
   7   2   2    77726.03    72124.47    832.96 o
   8   2   2     1147.85      962.79     42.07 o
   9   2   2    15612.37    13392.37    198.32 o
  10   2   2        0.85        3.97     33.00 o
  11   2   2      394.39      520.60     69.41 o
  12   2   2     4351.06     4706.99     80.69 o
  13   2   2    10183.89    10627.69    327.23 o
  14   2   2      661.56      650.30    118.99 o
  15   2   2    14176.37    16033.81    297.49 o
  16   2   2      227.89       32.04     99.16 o
  17   2   2      442.06      113.04    208.24 o
  18   2   2       57.68       39.66    138.83 o
   1   3   2     3285.47     4789.53     42.07 o
   2   3   2    12408.96    16126.50    123.89 o
   3   3   2    97417.23    89309.65    823.04 o
   4   3   2      129.14       79.33     17.74 o
   5   3   2      200.92      831.73     59.50 o
   6   3   2     8070.33     8806.38    287.57 o
   7   3   2      602.70     1388.81     89.25 o
   8   3   2       62.49       39.66     49.58 o
   9   3   2       20.56      451.74     49.58 o
  10   3   2     1216.27     1071.31     42.07 o
  11   3   2      556.52      485.32     59.50 o
  12   3   2      523.78      637.47     89.25 o
  13   3   2      210.67      432.06     49.58 o
  14   3   2      295.65      303.46     79.33 o
  15   3   2     2398.45     2539.94    126.21 o
  16   3   2      187.81      377.98    317.32 o
  17   3   2        9.38      -28.51    109.58 o
  18   3   2      664.46      849.62    307.40 o
   0   4   2    21855.49    19118.39    178.49 o
   1   4   2    57237.86    70159.36    427.55 o
   2   4   2    53600.94    55127.75    377.86 o
   3   4   2     4083.29     5793.49    118.99 o
   4   4   2        2.93       26.44     39.66 o
   5   4   2    19002.14    20120.16    166.54 o
   6   4   2     2537.04     2316.37     99.16 o
   7   4   2    51285.54    51681.98    440.24 o
   8   4   2      387.66      483.15     89.25 o
   9   4   2    23346.10    23929.91    252.42 o
  10   4   2        1.85      180.69     28.05 o
  11   4   2       22.59       79.33     42.07 o
  12   4   2     3634.79     3272.46     70.12 o
  13   4   2    12705.84    12124.85    152.36 o
  14   4   2     1262.09     1041.33     68.88 o
  15   4   2     7593.06     7052.06    166.54 o
  16   4   2        3.58       18.31    178.49 o
  17   4   2      924.70      912.97    208.24 o
  18   4   2      355.89      443.31    287.57 o
   1   5   2    60580.09    62636.14    385.46 o
   2   5   2     5918.59     7228.91     56.09 o
   3   5   2     2783.28     3847.89     42.07 o
   4   5   2     3640.94     3688.92     42.07 o
   5   5   2      635.68      228.59     29.75 o
   6   5   2      973.44     1302.90     33.00 o
   7   5   2       91.72      621.54     39.66 o
   8   5   2      197.76      113.33     19.83 o
   9   5   2     2464.91     3095.88     79.33 o
  10   5   2     2667.26     2669.52    178.49 o
  11   5   2      585.24      498.98     42.07 o
  12   5   2     1384.27     1320.83    118.99 o
  13   5   2        7.34      616.76    148.74 o
  14   5   2      809.07      940.69    247.90 o
  15   5   2     4257.07     4209.55    178.49 o
  16   5   2      146.29      168.58     84.14 o
  17   5   2       83.14      388.71     99.01 o
  18   5   2      312.67      549.32    113.73 o
   0   6   2     1299.17     1368.43     39.66 o
   1   6   2    81178.06    84851.46    532.34 o
   2   6   2     2508.81     1925.38    148.74 o
   3   6   2      720.82      843.93     29.75 o
   4   6   2     1947.34     2119.23    109.08 o
   5   6   2     2079.82     2310.85     42.07 o
   6   6   2      990.73      886.45     33.00 o
   7   6   2    29551.27    30065.85    242.72 o
   8   6   2       91.15      285.59     79.33 o
   9   6   2    12062.38    11998.15    208.24 o
  10   6   2     3258.18     3792.83    188.41 o
  11   6   2        7.52      -25.50     47.60 o
  12   6   2       11.58       67.43     39.66 o
  13   6   2     6296.58     5520.16    113.73 o
  14   6   2     1435.18     1645.82    208.24 o
  15   6   2     8114.27     8157.36    157.20 o
  16   6   2      177.18      216.02    247.90 o
  17   6   2      894.71      834.08    119.92 o
  18   6   2       97.07       96.52    104.48 o
   1   7   2     3976.43     3700.04     69.41 o
   2   7   2     6990.78     7376.03     79.33 o
   3   7   2     3678.84     3659.74     49.58 o
   4   7   2     3364.00     3888.94     47.60 o
   5   7   2      470.99      301.53     33.00 o
   6   7   2     3049.81     3669.38    257.82 o
   7   7   2     2396.36     2444.13     79.33 o
   8   7   2     5684.55     6410.28    148.74 o
   9   7   2        3.93      281.88     33.00 o
  10   7   2     5892.13     5310.35     89.25 o
  11   7   2     1498.44     1239.60     56.09 o
  12   7   2        7.96       -2.83     89.25 o
  13   7   2      494.58      815.08     76.18 o
  14   7   2      159.98      312.19    148.74 o
  15   7   2     4596.29     5498.44    198.32 o
  16   7   2      330.09      331.05     90.35 o
  17   7   2     1840.56     1313.76    109.58 o
  18   7   2      123.13       59.50    178.49 o
   0   8   2    33037.50    36451.87    337.15 o
   1   8   2    78065.59    71611.68    454.31 o
   2   8   2     3340.86     4346.60    109.08 o
   3   8   2    17755.97    15385.36    118.58 o
   4   8   2      196.75      377.86     28.05 o
   5   8   2    22469.86    19854.29    160.81 o
   6   8   2     1329.21     1368.43     42.07 o
   7   8   2    60730.09    56331.17    842.88 o
   8   8   2       43.43      168.58     39.66 o
   9   8   2    26083.64    23683.58    231.07 o
  10   8   2     2623.76     2310.82     89.25 o
  11   8   2      496.40      528.79     49.58 o
  12   8   2       24.76        0.00     59.50 o
  13   8   2     3793.08     3978.26    257.82 o
  14   8   2      960.38      999.99     80.69 o
  15   8   2     5152.45     5261.01    128.31 o
  16   8   2     1215.51      891.38    347.07 o
  17   8   2      609.84      883.54     98.17 o
   1   9   2     9296.26    10514.10    118.99 o
   2   9   2      632.83      484.30     33.00 o
   3   9   2       40.77      109.08     28.05 o
   4   9   2     1551.63     1697.12     49.58 o
   5   9   2     9023.48     8547.03    168.58 o
   6   9   2     7647.43     7726.50    228.07 o
   7   9   2     8176.37     8073.64    337.15 o
   8   9   2    10925.07    10083.60    118.58 o
   9   9   2     5600.04     5916.33     99.16 o
  10   9   2     7976.09     7434.97    118.99 o
  11   9   2    15936.15    17024.96    185.84 o
  12   9   2       50.47       99.16     99.16 o
  13   9   2     9673.20    10579.62    456.14 o
  14   9   2       36.12        9.01     76.18 o
  15   9   2     5294.14     6231.75    366.90 o
  16   9   2        1.03      109.08     70.12 o
  17   9   2     6243.52     5917.80    185.84 o
   0  10   2      957.69     1110.61     59.50 o
   1  10   2    33595.69    38929.29    456.14 o
   2  10   2     2119.58     2802.01    208.24 o
   3  10   2    14682.97    16292.57    140.24 o
   4  10   2       45.96        0.00     49.58 o
   5  10   2    20240.87    22182.45    624.72 o
   6  10   2       29.09       19.83     28.05 o
   7  10   2    26995.14    30344.06    307.40 o
   8  10   2      825.51      975.43     59.50 o
   9  10   2    18654.95    21498.41    366.90 o
  10  10   2      892.90     1104.33     69.41 o
  11  10   2     3237.26     3366.91    198.32 o
  12  10   2     3324.76     3252.51     90.35 o
  13  10   2     5567.21     5386.69    140.24 o
  14  10   2      381.12      348.73    158.66 o
  15  10   2     8626.34     7918.91    188.41 o
  16  10   2      304.76      156.01    109.08 o
  17  10   2     1332.61     1501.48    138.14 o
   1  11   2       20.19       11.90     59.50 o
   2  11   2      414.05      318.56     28.05 o
   3  11   2      643.56      723.58    158.66 o
   4  11   2      619.88      446.45     42.07 o
   5  11   2      588.84      852.16     47.60 o
   6  11   2      973.52      692.07     79.33 o
   7  11   2     8154.57     8115.36    178.49 o
   8  11   2      993.60      885.21     33.00 o
   9  11   2      128.66      407.33     89.25 o
  10  11   2     2002.28     1905.92     47.60 o
  11  11   2        5.44      137.83     89.25 o
  12  11   2       49.12       99.16     69.41 o
  13  11   2     2348.33     2306.13    188.41 o
  14  11   2       18.05      267.74     84.14 o
  15  11   2     7666.95     8263.08    495.81 o
  16  11   2        7.23       13.22    337.15 o
   0  12   2    10049.26    11046.62    178.49 o
   1  12   2    60243.20    59660.57    505.72 o
   2  12   2    15657.14    16656.50    347.07 o
   3  12   2    45081.70    44013.32    403.79 o
   4  12   2     3096.39     2545.67     69.41 o
   5  12   2     3261.63     2007.61     61.95 o
   6  12   2     1010.36      905.17     47.60 o
   7  12   2    11842.70    10363.55    112.19 o
   8  12   2       17.58       49.58     28.05 o
   9  12   2    11996.23    10229.26    188.41 o
  10  12   2       31.83      138.83     42.07 o
  11  12   2     3975.17     3044.30     70.12 o
  12  12   2     1021.56     1088.12     89.25 o
  13  12   2      660.70      892.04    158.66 o
  14  12   2       28.22      186.75    128.91 o
  15  12   2     1067.43     1722.36    436.31 o
  16  12   2      162.82      -30.85    138.83 o
   1  13   2     1160.93      674.30     42.07 o
   2  13   2     4241.22     3730.17     79.33 o
   3  13   2      822.06      573.75     69.41 o
   4  13   2      139.44      239.64     42.07 o
   5  13   2        0.95       39.66     42.07 o
   6  13   2     1331.16     1532.37    168.58 o
   7  13   2     2878.22     3147.21    109.08 o
   8  13   2     6204.50     5627.87    297.49 o
   9  13   2        4.74       39.66     39.66 o
  10  13   2     1130.12     1026.11     69.41 o
  11  13   2     2429.53     2817.17     90.35 o
  12  13   2      191.26      308.58    128.91 o
  13  13   2     4879.09     5722.15    160.81 o
  14  13   2       94.96      173.82    113.73 o
  15  13   2     6577.08     7102.87    634.64 o
  16  13   2      187.96      151.66    118.99 o
   0  14   2     1214.09     1189.94     59.50 o
   1  14   2      158.73      545.57     28.05 o
   2  14   2      565.81      559.38     17.74 o
   3  14   2      199.65      186.99     33.00 o
   4  14   2     1616.86     1779.56     47.60 o
   5  14   2     1694.17     1955.46     61.95 o
   6  14   2      279.53      277.65     47.60 o
   7  14   2     3049.48     3460.77     98.17 o
   8  14   2      681.60      818.02    109.08 o
   9  14   2      116.64      321.68    138.83 o
  10  14   2       10.15       66.11     53.22 o
  11  14   2     2035.47     2335.00    102.04 o
  12  14   2      104.10      541.51    466.06 o
  13  14   2      780.62      962.79    126.21 o
  14  14   2       39.49      281.77    198.32 o
  15  14   2      570.93      464.58    178.49 o
   1  15   2     1495.67     1958.04     47.60 o
   2  15   2     2247.51     2077.02     47.60 o
   3  15   2      222.58       87.83     47.60 o
   4  15   2       48.18      145.44     61.95 o
   5  15   2      216.70      281.10    109.08 o
   6  15   2       74.60      111.74    237.99 o
   7  15   2     4071.65     3644.55    208.24 o
   8  15   2     2100.04     2270.15    237.99 o
   9  15   2      276.03      330.45    178.49 o
  10  15   2     1119.71     1026.76     90.35 o
  11  15   2        3.67      124.40     76.18 o
  12  15   2      329.21      215.10     90.35 o
  13  15   2     1249.77     1574.64    317.32 o
  14  15   2        5.28       83.30    122.23 o
  15  15   2     4207.44     3981.77    188.41 o
   0  16   2      196.13      297.49     59.50 o
   1  16   2      243.42       19.83     59.50 o
   2  16   2       93.96      143.78     69.41 o
   3  16   2     2568.99     2374.99    109.08 o
   4  16   2     2338.22     2170.17     90.35 o
   5  16   2      178.99       63.10     68.88 o
   6  16   2     2392.45     2587.45    104.48 o
   7  16   2      349.32      496.64     99.16 o
   8  16   2     2980.16     2781.83    123.89 o
   9  16   2       36.12       99.16    118.99 o
  10  16   2     1282.22     1189.43     99.01 o
  11  16   2     4698.92     4699.47    208.24 o
  12  16   2      369.34      290.49    128.91 o
  13  16   2        1.69     -135.70    138.83 o
  14  16   2      552.12      521.40    198.32 o
   1  17   2      975.76     1198.77    148.74 o
   2  17   2     3080.54     2904.52     70.95 o
   3  17   2     4145.26     4743.36    297.49 o
   4  17   2      566.44      518.69     70.12 o
   5  17   2      461.78      595.89    188.41 o
   6  17   2      141.21      289.86     99.16 o
   7  17   2       79.55       39.66    128.91 o
   8  17   2      200.10      572.68    218.16 o
   9  17   2      136.39       93.06    178.49 o
  10  17   2        7.57      198.32    128.91 o
  11  17   2        2.49      -43.63    168.58 o
  12  17   2      531.03      654.34    218.16 o
  13  17   2     2490.65     2701.72    277.65 o
  14  17   2      922.37     1221.71    140.24 o
   0  18   2     1146.19     1150.28     59.50 o
   1  18   2     4784.43     5753.85    118.99 o
   2  18   2     3278.26     3799.54    386.73 o
   3  18   2      337.14      672.31     89.25 o
   4  18   2        1.20       27.04    138.83 o
   5  18   2     1273.09      985.14    376.81 o
   6  18   2      992.07     1007.17    118.99 o
   7  18   2      196.86      347.48    158.66 o
   8  18   2      733.05      786.09     99.01 o
   9  18   2      295.98      178.49     98.17 o
  10  18   2        0.14       59.50     98.17 o
  11  18   2      528.70      710.59    122.23 o
  12  18   2      270.76      278.89    109.58 o
  13  18   2       22.14      227.55    128.91 o
   1  19   2     2796.10     2175.31     89.25 o
   2  19   2     3438.19     3263.65    138.83 o
   3  19   2      175.68      131.61     76.18 o
   4  19   2      650.71      767.18     79.33 o
   5  19   2       61.82        9.92    188.41 o
   6  19   2      129.83       99.16    178.49 o
   7  19   2     4402.52     4633.20    237.99 o
   8  19   2      603.35      683.63     98.17 o
   9  19   2      442.10      542.08     98.17 o
  10  19   2        4.00       99.16     84.14 o
  11  19   2     1764.18     2056.90    146.75 o
  12  19   2      136.13      128.91    126.21 o
   0  20   2      543.73      713.96     79.33 o
   1  20   2     5294.63     4382.95     80.69 o
   2  20   2      275.45      253.85     66.01 o
   3  20   2      345.49      729.07    317.32 o
   4  20   2      186.57      314.27     79.33 o
   5  20   2     3528.64     3799.44    148.74 o
   6  20   2        1.60      -71.70     99.16 o
   7  20   2     2373.30     1974.57     98.17 o
   8  20   2       46.72      317.32    158.66 o
   9  20   2      418.01      414.39    198.32 o
  10  20   2      252.49      -23.80    128.91 o
  11  20   2     1597.83     2191.86    426.40 o
   1  21   2       66.25       69.41     70.12 o
   2  21   2      575.05      734.75     90.35 o
   3  21   2      564.64      463.49    148.74 o
   4  21   2     1328.58     1116.25     84.09 o
   5  21   2     3436.82     3606.60    158.66 o
   6  21   2      733.56      665.00    138.83 o
   7  21   2     2891.00     3429.39    168.58 o
   8  21   2      721.81      529.52    307.40 o
   9  21   2     1590.51     1500.38    138.83 o
  10  21   2       54.57      -63.46     99.01 o
  11  21   2     3203.92     2584.06    277.65 o
   0  22   2      252.71      277.65    138.83 o
   1  22   2     5828.66     6437.68    277.65 o
   2  22   2      111.06      -49.58     84.14 o
   3  22   2      174.17      -41.47     76.18 o
   4  22   2      376.75      292.91     90.35 o
   5  22   2      203.34      250.86    218.16 o
   6  22   2        3.62       61.02     84.09 o
   7  22   2     3709.16     3812.95    585.05 o
   8  22   2       29.97      -39.66     84.14 o
   9  22   2      607.44      958.83    104.48 o
   1  23   2      388.72      338.59    208.24 o
   2  23   2      858.54      946.92    128.91 o
   3  23   2       23.52      -23.80     99.01 o
   4  23   2      125.90      341.86    178.49 o
   5  23   2     4464.09     4422.81    157.20 o
   6  23   2      534.12      774.11    123.89 o
   7  23   2     1956.14     2086.06    555.31 o
   8  23   2       61.58      158.66    112.19 o
   0  24   2      217.90      753.63    237.99 o
   1  24   2     4672.46     4971.91    297.49 o
   2  24   2      834.68      811.52    132.67 o
   3  24   2     1273.88     1334.98    132.67 o
   4  24   2      958.68     1034.56    152.36 o
   5  24   2      936.98     1128.11    485.89 o
   6  24   2       49.23      208.24    188.41 o
   7  24   2     3760.80     3126.30    644.55 o
   1  25   2       89.75      134.86    132.01 o
   2  25   2        0.55       59.50    112.19 o
   3  25   2      196.95      376.81    126.21 o
   4  25   2       37.91       67.66    118.58 o
   5  25   2      460.18      838.73    208.24 o
   2   1   3       50.91      525.74     14.02 o
   3   1   3       76.96      597.61     39.66 o
   4   1   3    20865.75    21721.52    179.77 o
   5   1   3   191260.63   204218.95   1643.41 o
   6   1   3      159.13      540.13     69.41 o
   7   1   3    56189.02    55046.24    480.01 o
   8   1   3    32143.43    30709.00    299.31 o
   9   1   3    16452.75    17158.96    495.81 o
  10   1   3     5990.79     4971.24     80.69 o
  11   1   3    12226.96    11741.05    138.14 o
  12   1   3       47.22      153.25     33.00 o
  13   1   3     3191.91     2739.16     79.33 o
  14   1   3    18724.59    18718.61    466.06 o
  15   1   3     1195.83     1331.61     90.35 o
  16   1   3    13959.74    13924.12    224.38 o
  17   1   3      173.07      297.49     99.16 o
  18   1   3     6974.21     6955.23    188.93 o
   1   2   3     1113.84     2568.33     28.05 o
   2   2   3     5321.43     5970.59     79.33 o
   3   2   3    51447.02    61673.53    545.39 o
   4   2   3    45285.45    46268.34    399.45 o
   5   2   3    63303.94    71438.05    564.72 o
   6   2   3     3779.79     3931.12     99.16 o
   7   2   3     3714.30     3698.97     70.12 o
   8   2   3        6.72       49.58     42.07 o
   9   2   3      912.31      857.23     79.33 o
  10   2   3     1152.83     1549.04     47.60 o
  11   2   3        0.07       75.36     33.00 o
  12   2   3       10.77      146.04     33.00 o
  13   2   3     2894.05     2843.05    128.91 o
  14   2   3       43.30      546.68    118.99 o
  15   2   3       28.91      -69.41    148.74 o
  16   2   3      821.76      908.26    118.99 o
  17   2   3      880.36      725.48    327.23 o
  18   2   3       81.38      331.82     99.16 o
   1   3   3    18710.56    14818.26    104.48 o
   2   3   3    19465.67    22936.22    168.28 o
   3   3   3     9887.21    13783.74    112.19 o
   4   3   3     3779.90     3392.38     59.50 o
   5   3   3      169.70      575.14     17.74 o
   6   3   3     4164.36     5031.90    148.74 o
   7   3   3     7896.31     7933.39    112.19 o
   8   3   3    16438.80    17253.58    614.80 o
   9   3   3     1404.28     1697.71     47.60 o
  10   3   3     5740.89     6679.88     95.20 o
  11   3   3       12.57      266.71     33.00 o
  12   3   3      603.17      607.73     33.00 o
  13   3   3     2120.17     2517.78    118.99 o
  14   3   3    10761.44     9968.22    153.05 o
  15   3   3       86.30      146.04     76.18 o
  16   3   3     3785.38     4084.83    146.75 o
  17   3   3      169.56      529.25    228.07 o
  18   3   3     1788.69     1392.83    109.58 o
   0   4   3     3853.16     3093.85     39.66 o
   1   4   3    11712.11    11284.65     84.14 o
   2   4   3    28833.47    28115.32    287.57 o
   3   4   3      754.49      445.52     29.75 o
   4   4   3     8378.79     9000.90     90.35 o
   5   4   3    17153.82    18578.23    307.40 o
   6   4   3     5117.43     3891.40     51.02 o
   7   4   3     1976.77     2214.91     89.25 o
   8   4   3      426.90      417.42     42.07 o
   9   4   3        4.61      181.14     69.41 o
  10   4   3      517.43      464.08     89.25 o
  11   4   3     2045.73     1585.48     59.50 o
  12   4   3      853.39      786.27     47.60 o
  13   4   3     7140.81     6649.45     95.20 o
  14   4   3     1281.10     1707.20     84.09 o
  15   4   3      880.53      781.92    168.57 o
  16   4   3      978.17      990.83    178.49 o
  17   4   3      573.96      437.21     98.17 o
  18   4   3        8.60      194.68    307.40 o
   1   5   3    36524.45    33090.52    210.35 o
   2   5   3    10650.37    12345.65     98.17 o
   3   5   3    29476.48    32898.59    347.07 o
   4   5   3    16428.50    18063.11    152.36 o
   5   5   3    17187.02    15052.76    123.89 o
   6   5   3       17.86      194.15    109.08 o
   7   5   3    16358.94    15736.21    297.49 o
   8   5   3      483.68      302.77     42.07 o
   9   5   3       18.41      102.77     49.58 o
  10   5   3     1728.28     1434.82    109.08 o
  11   5   3     1499.47     1358.39     47.60 o
  12   5   3     2695.47     2667.78     70.12 o
  13   5   3    17066.89    15877.13    287.57 o
  14   5   3      262.51      495.81     66.01 o
  15   5   3      109.62      209.14     99.16 o
  16   5   3     1760.24     1727.76    113.73 o
  17   5   3      569.79      701.85    113.73 o
  18   5   3      472.37      560.01    109.58 o
   0   6   3    34847.41    38097.95    337.15 o
   1   6   3      520.30      244.60     39.66 o
   2   6   3    41054.20    41876.21    280.47 o
   3   6   3      370.62      397.64     28.05 o
   4   6   3     1785.35     2063.33     42.07 o
   5   6   3      297.61      661.08     39.66 o
   6   6   3    14365.07    14937.89    456.14 o
   7   6   3        6.94      439.71     79.33 o
   8   6   3    10753.06    10728.78    128.91 o
   9   6   3     3152.65     3737.15    148.74 o
  10   6   3     2388.94     2718.86     61.95 o
  11   6   3      253.54      383.32     47.60 o
  12   6   3       27.36      133.16     47.60 o
  13   6   3      730.88     1499.19     76.18 o
  14   6   3      722.43      831.35     99.16 o
  15   6   3     1385.30     1214.81    198.32 o
  16   6   3     2125.58     2245.44     99.16 o
  17   6   3      458.73      446.23    188.41 o
  18   6   3       64.21       83.30    104.48 o
   1   7   3     3222.10     3887.24     42.07 o
   2   7   3    11072.35    10649.97     84.14 o
   3   7   3     3963.28     4948.19     56.09 o
   4   7   3      856.33     1011.45     33.00 o
   5   7   3     2758.36     2665.05     89.25 o
   6   7   3     3851.40     4517.47     69.41 o
   7   7   3     5242.24     5045.11     66.01 o
   8   7   3      646.36     1185.42     79.33 o
   9   7   3      307.44      424.24     39.66 o
  10   7   3      397.30      715.38     59.50 o
  11   7   3      146.34      253.70     47.60 o
  12   7   3      296.83      523.97     49.58 o
  13   7   3     6696.25     6369.23    148.74 o
  14   7   3        8.10      126.93     66.01 o
  15   7   3      240.79      472.18     68.88 o
  16   7   3     1102.36      978.40    158.66 o
  17   7   3       27.93      118.99     95.20 o
   0   8   3   102906.66    98308.98    832.96 o
   1   8   3      148.41      273.92     17.74 o
   2   8   3    23020.32    22122.34    152.36 o
   3   8   3      919.17      519.73     17.74 o
   4   8   3     2868.59     2940.01    118.99 o
   5   8   3       34.21       -9.92     29.75 o
   6   8   3    51307.38    50094.56   1120.53 o
   7   8   3    29533.08    29601.86    585.05 o
   8   8   3    29574.83    27909.84    545.39 o
   9   8   3     7665.88     6588.01     95.20 o
  10   8   3        3.66        0.00     35.48 o
  11   8   3     2879.75     2341.73     70.12 o
  12   8   3     4080.62     4166.31     98.17 o
  13   8   3     5111.44     5370.14    228.07 o
  14   8   3     2200.83     2182.36    109.08 o
  15   8   3     5833.62     5867.71    277.65 o
  16   8   3     1651.86     1719.62    118.99 o
  17   8   3      566.68      960.84    198.32 o
   1   9   3      654.41      617.36     39.66 o
   2   9   3     3987.70     4076.73     69.41 o
   3   9   3       64.82      141.39     59.50 o
   4   9   3      662.07      797.76     59.50 o
   5   9   3     3555.49     3654.43    138.83 o
   6   9   3      100.05      543.10    128.91 o
   7   9   3     2592.77     3114.82     59.50 o
   8   9   3    10027.79     9086.01    104.48 o
   9   9   3       75.57      361.39     42.07 o
  10   9   3     1840.73     1700.38     51.02 o
  11   9   3     2480.14     1985.02     51.02 o
  12   9   3     1378.32     1381.21    317.32 o
  13   9   3     5491.07     5695.95    317.32 o
  14   9   3      280.21      349.58     80.69 o
  15   9   3     1835.84     2134.26    104.48 o
  16   9   3     1974.38     2040.57    228.07 o
  17   9   3       22.10      287.57    148.74 o
   0  10   3    61244.40    60230.86    594.97 o
   1  10   3    37899.67    39802.30    293.50 o
   2  10   3    44009.75    44045.91    505.72 o
   3  10   3      218.04      263.92     39.66 o
   4  10   3    21666.26    20029.62    178.49 o
   5  10   3     1709.97     1487.69     42.07 o
   6  10   3    66018.34    66462.85    558.84 o
   7  10   3    21869.16    22886.60    210.35 o
   8  10   3    45142.46    47226.25    420.01 o
   9  10   3     9992.25    10679.23    247.90 o
  10  10   3     6211.35     6658.65    109.08 o
  11  10   3      672.24      942.14     56.09 o
  12  10   3     3163.52     3226.45    109.08 o
  13  10   3     3012.65     3074.02    109.58 o
  14  10   3     5251.81     5574.56    146.75 o
  15  10   3     3850.19     3554.02    237.99 o
  16  10   3     1320.42     1270.34    228.07 o
  17  10   3     1354.11     1338.76    112.19 o
   1  11   3      102.36      153.70     59.50 o
   2  11   3      947.54     1043.56     49.58 o
   3  11   3      291.43      437.21     28.05 o
   4  11   3     1321.79     1190.11    109.08 o
   5  11   3     6694.05     6628.91     90.35 o
   6  11   3      235.11      337.15     28.05 o
   7  11   3     4222.51     4384.45    118.99 o
   8  11   3     1331.15     1371.67    118.99 o
   9  11   3      780.44     1323.49     47.60 o
  10  11   3     4252.76     3983.22    327.23 o
  11  11   3     1171.88     1251.82     79.33 o
  12  11   3     4057.25     3859.61    104.48 o
  13  11   3      755.20      876.21    109.08 o
  14  11   3     4544.36     4978.37    485.89 o
  15  11   3     2210.23     2306.49    104.48 o
  16  11   3     4924.24     4659.29    171.54 o
   0  12   3    53253.95    51583.96    634.64 o
   1  12   3     9779.53     8668.42     95.20 o
   2  12   3    20432.20    19546.97    185.84 o
   3  12   3      251.90      118.99     28.05 o
   4  12   3    10348.06    10886.82    317.32 o
   5  12   3     3992.94     3859.21     76.18 o
   6  12   3    26191.11    25927.50    545.39 o
   7  12   3    16757.97    14794.94    140.24 o
   8  12   3    25519.56    23529.58    644.55 o
   9  12   3    13726.82    12422.63    142.79 o
  10  12   3     1477.09     1322.51     69.41 o
  11  12   3     3060.17     2963.18     76.18 o
  12  12   3     4226.84     3869.08    436.31 o
  13  12   3     1208.25     1041.29     84.14 o
  14  12   3     4555.63     4637.62    277.65 o
  15  12   3     4758.32     4780.38    166.54 o
  16  12   3      908.09     1469.97    146.75 o
   1  13   3      178.32       89.25     28.05 o
   2  13   3      204.88      267.34     69.41 o
   3  13   3     3756.80     3674.24    138.83 o
   4  13   3     1554.48     1745.47     56.09 o
   5  13   3      960.83      863.73     56.09 o
   6  13   3     3248.82     3342.02     84.14 o
   7  13   3      180.65      307.72     89.25 o
   8  13   3        5.82      225.37     39.66 o
   9  13   3     4174.00     4037.08     70.12 o
  10  13   3     1658.71     1321.70     47.60 o
  11  13   3       13.66      137.46    109.08 o
  12  13   3     1577.19     1513.78     99.16 o
  13  13   3       28.70      234.68     80.69 o
  14  13   3     2257.73     2511.57    123.89 o
  15  13   3      162.08      385.61    109.58 o
  16  13   3     1542.21     1761.72    152.36 o
   0  14   3     8523.73     8488.25    158.66 o
   1  14   3     3179.45     3294.08     79.33 o
   2  14   3      475.13      471.31     49.58 o
   3  14   3     1658.60     1816.89     61.95 o
   4  14   3      982.01      964.74     47.60 o
   5  14   3      508.11      475.20     69.41 o
   6  14   3    19447.67    20295.16    251.26 o
   7  14   3     6888.22     7344.69    132.67 o
   8  14   3    11599.15    13174.33    594.97 o
   9  14   3    12222.36    12649.97    202.98 o
  10  14   3      222.00      273.93     89.25 o
  11  14   3     5640.75     4924.90    178.49 o
  12  14   3     3058.00     3306.81    168.57 o
  13  14   3     4304.81     4531.49    171.54 o
  14  14   3     2349.78     1975.29    123.89 o
  15  14   3     5468.91     5585.92    191.15 o
   1  15   3      647.20      817.48     59.50 o
   2  15   3       99.08      111.06     39.66 o
   3  15   3      131.35      324.13     79.33 o
   4  15   3       27.66       13.22     79.33 o
   5  15   3      320.04      593.04     69.41 o
   6  15   3     6252.15     5454.19    112.19 o
   7  15   3      990.77     1293.98     79.33 o
   8  15   3      323.39      555.31     70.12 o
   9  15   3      309.14      602.19     90.35 o
  10  15   3       30.48      -37.86     89.25 o
  11  15   3      112.57      212.05     90.35 o
  12  15   3      267.02      540.03    307.40 o
  13  15   3       94.56       49.58    112.19 o
  14  15   3       15.05      249.89    132.01 o
  15  15   3       30.29      273.25    158.66 o
   0  16   3    18763.33    18364.76    277.65 o
   1  16   3     1710.75     2039.25     99.16 o
   2  16   3     6834.43     6469.78    188.41 o
   3  16   3     2211.38     2645.01    138.83 o
   4  16   3      653.59      567.65     35.48 o
   5  16   3     3934.89     4328.28    118.99 o
   6  16   3    10250.37    10866.01    168.58 o
   7  16   3    11139.76    11406.81    386.73 o
   8  16   3     5606.94     5547.45    436.31 o
   9  16   3     7510.29     7418.27    208.24 o
  10  16   3     1251.47     1262.45    168.57 o
  11  16   3     2383.74     2439.58    337.15 o
  12  16   3      327.54      542.96    307.40 o
  13  16   3     2375.76     2368.22    152.36 o
  14  16   3     2884.99     2773.20    152.36 o
   1  17   3      127.53      212.94     89.25 o
   2  17   3      191.33      258.46     69.41 o
   3  17   3      576.82      648.17     68.88 o
   4  17   3     1022.46      900.30     61.95 o
   5  17   3      701.54      856.69    109.08 o
   6  17   3     4191.06     4576.99    132.67 o
   7  17   3       70.60      186.42    277.65 o
   8  17   3     2253.74     2055.43    118.99 o
   9  17   3      190.21      198.32     84.14 o
  10  17   3      313.55      681.48    356.98 o
  11  17   3      979.20      938.04    104.48 o
  12  17   3      196.34      114.33    113.73 o
  13  17   3       13.37      372.44    267.74 o
  14  17   3      899.45     1173.04    158.66 o
   0  18   3    62136.85    64970.79    813.13 o
   1  18   3       22.41       19.83     49.58 o
   2  18   3    30518.30    31348.43   1100.70 o
   3  18   3      988.08     1011.45     90.35 o
   4  18   3     8665.65     9068.81    347.07 o
   5  18   3      267.92      243.40     76.18 o
   6  18   3    20369.50    21141.96    308.52 o
   7  18   3     8743.45     8303.42    277.65 o
   8  18   3     7559.45     7320.02    174.87 o
   9  18   3     1697.72     1856.92     98.17 o
  10  18   3      364.53      381.00    237.99 o
  11  18   3     1232.55     1234.72    109.58 o
  12  18   3      187.02      370.26    188.41 o
  13  18   3     4350.42     3911.94    366.90 o
   1  19   3      368.09      326.53     89.25 o
   2  19   3        1.64      129.81     69.41 o
   3  19   3      153.06      207.34    148.74 o
   4  19   3      366.26      249.82    168.58 o
   5  19   3      253.02      221.76     76.18 o
   6  19   3      607.55      674.88     98.17 o
   7  19   3      281.61      437.91    188.41 o
   8  19   3     4713.29     4996.32    535.47 o
   9  19   3      273.33      318.64    104.48 o
  10  19   3      220.70      194.94    297.49 o
  11  19   3        0.02      235.66    118.58 o
  12  19   3       72.32      309.36    376.81 o
   0  20   3    43334.09    43214.70    555.31 o
   1  20   3     6414.98     7009.28    267.74 o
   2  20   3    26494.37    25505.03    347.07 o
   3  20   3     5906.87     6231.07    148.74 o
   4  20   3    23420.64    23544.93    321.63 o
   5  20   3     4284.70     4142.64    132.01 o
   6  20   3    13494.64    14052.92    242.72 o
   7  20   3     7433.71     7617.37    297.49 o
   8  20   3     5926.76     6039.28    218.16 o
   9  20   3     5867.56     6289.08    198.32 o
  10  20   3     1761.79     1655.98    406.56 o
  11  20   3     1063.14      983.97    123.89 o
   1  21   3      258.63      218.16     70.12 o
   2  21   3     1526.64     1359.18    138.83 o
   3  21   3       66.95      -39.66     99.16 o
   4  21   3      936.02      962.73     86.68 o
   5  21   3     1051.25     1076.18    118.99 o
   6  21   3       64.06      390.81    257.82 o
   7  21   3     5057.33     4898.25    168.58 o
   8  21   3     1485.05     1569.33    118.58 o
   9  21   3       24.06      305.98     95.20 o
  10  21   3      110.36      356.98    327.23 o
   0  22   3     4357.66     5374.57    257.82 o
   1  22   3     6319.90     5544.90    174.87 o
   2  22   3     7317.19     6910.65    317.32 o
   3  22   3        4.75      192.66    168.58 o
   4  22   3     6091.52     5920.08    188.41 o
   5  22   3      802.54     1014.98    198.32 o
   6  22   3     5601.93     5522.80    356.98 o
   7  22   3     4260.81     4393.94    146.75 o
   8  22   3     5030.38     4353.30    142.79 o
   9  22   3     1772.86     1639.11    112.19 o
   1  23   3      260.21      327.23    109.58 o
   2  23   3       20.41       -9.92    287.57 o
   3  23   3      164.72     -100.48    168.58 o
   4  23   3      336.34      786.68    247.90 o
   5  23   3      905.16     1125.25    104.48 o
   6  23   3     1992.15     2046.83    138.83 o
   7  23   3     2151.81     2898.72    178.49 o
   8  23   3       16.07      230.99    118.99 o
   0  24   3     2906.17     2578.21    257.82 o
   1  24   3     5728.67     5609.67    174.87 o
   2  24   3     3006.59     3619.32    297.49 o
   3  24   3      673.75      430.05    132.67 o
   4  24   3     3837.39     3631.67    180.69 o
   5  24   3     1126.86      997.25    228.07 o
   6  24   3      643.49      614.80    113.73 o
   7  24   3     2483.46     2675.74    198.32 o
   1  25   3      311.42      366.00    158.66 o
   2  25   3      370.50      274.52    132.67 o
   3  25   3      281.70      386.55    113.73 o
   4  25   3      542.98      771.53    157.20 o
   1   0   4    37730.01    40081.19    416.48 o
   2   0   4    34961.58    31156.63    337.15 o
   3   0   4    31820.30    39744.04    396.65 o
   4   0   4   117362.05   119470.11   1130.44 o
   5   0   4    26640.56    27309.15    317.32 o
   6   0   4   148352.33   150051.59   1546.92 o
   7   0   4    24414.28    22351.06    277.65 o
   8   0   4   166336.55   163597.09   2003.07 o
   9   0   4    26452.28    29649.37    456.14 o
  10   0   4    24727.61    22906.37    376.81 o
  11   0   4      690.42      971.79     79.33 o
  12   0   4     9348.77     8646.91    178.49 o
  13   0   4     7383.36     7020.65    158.66 o
  14   0   4    19306.60    19991.01    356.98 o
  15   0   4      166.42      138.83    138.83 o
  16   0   4     2847.43     3490.49    158.66 o
  17   0   4     1607.05     1229.61    158.66 o
  18   0   4      269.96       39.66    138.83 o
   1   1   4     5199.26     9153.50     89.25 o
   2   1   4    15304.28     8876.11    109.08 o
   3   1   4    12832.27     9777.35     84.14 o
   4   1   4      284.65      239.64     19.83 o
   5   1   4     2289.06     3203.77     99.16 o
   6   1   4    11076.35    12645.60    118.58 o
   7   1   4       20.39      468.14     69.41 o
   8   1   4       70.92     1354.19     59.50 o
   9   1   4     2021.22     2114.02     47.60 o
  10   1   4      204.55      770.63     39.66 o
  11   1   4       58.34       95.20     33.00 o
  12   1   4     1973.90     2265.41     61.95 o
  13   1   4     1096.49     1187.89     49.58 o
  14   1   4      842.98     1801.98     80.69 o
  15   1   4       17.74      248.22    178.49 o
  16   1   4       42.42      511.76     90.35 o
  17   1   4       23.16      107.66    218.16 o
  18   1   4      247.14      180.02     90.35 o
   0   2   4    26912.08    39387.06    436.31 o
   1   2   4       61.96      519.73     17.74 o
   2   2   4     1590.12      743.85     28.05 o
   3   2   4    11169.47    13656.70    168.58 o
   4   2   4    63631.80    68649.18    532.34 o
   5   2   4    10101.29    10908.03    109.58 o
   6   2   4   141482.39   147085.67   1109.06 o
   7   2   4    19797.69    22258.22    475.98 o
   8   2   4    63224.95    59529.35    543.23 o
   9   2   4    15121.63    13381.24    152.36 o
  10   2   4    28012.12    29786.77    674.30 o
  11   2   4    11049.46     9673.01    466.06 o
  12   2   4     7982.82     8366.49    446.23 o
  13   2   4    13968.59    13703.87    161.38 o
  14   2   4    21095.28    20673.41    991.62 o
  15   2   4      467.38      661.08    198.32 o
  16   2   4     8079.00     7230.75    180.69 o
  17   2   4       42.94      367.33    138.83 o
  18   2   4     1323.25      894.22    126.21 o
   1   3   4    10395.50     8818.71    168.58 o
   2   3   4    54525.84    66634.87    474.33 o
   3   3   4     7366.65     8121.65     70.12 o
   4   3   4     1341.76     1948.73     69.41 o
   5   3   4    47031.27    45142.76    634.63 o
   6   3   4      663.87     1422.83     79.33 o
   7   3   4     4700.77     4859.77    208.24 o
   8   3   4     1484.27     1790.26    109.08 o
   9   3   4      161.85      212.45     33.00 o
  10   3   4      463.46      845.56     33.00 o
  11   3   4      545.82      459.32     33.00 o
  12   3   4      208.68      505.73    128.91 o
  13   3   4       26.81      484.66     49.58 o
  14   3   4       84.17      802.35     99.16 o
  15   3   4       67.54      118.99     99.16 o
  16   3   4      242.52      845.70    118.99 o
  17   3   4      781.18      721.90    138.83 o
  18   3   4       44.05      188.41     98.17 o
   0   4   4   335300.41   316940.84   2677.37 o
   1   4   4     9900.63    13236.34    104.48 o
   2   4   4    35832.55    30865.38    223.07 o
   3   4   4     8731.75     9302.90    118.99 o
   4   4   4     8319.02     7689.34    158.66 o
   5   4   4     1781.32     2677.51     42.07 o
   6   4   4    15763.49    13578.31    128.31 o
   7   4   4     1188.50      927.26     79.33 o
   8   4   4    39418.09    38584.83    385.46 o
   9   4   4     3587.78     2733.22     69.41 o
  10   4   4     9275.34     9091.98    118.58 o
  11   4   4     3724.56     4518.84    128.91 o
  12   4   4     5305.91     4586.86     84.09 o
  13   4   4     5528.70     4982.00    237.99 o
  14   4   4    10850.31    10239.88    161.38 o
  15   4   4      446.76      483.99    118.99 o
  16   4   4     6287.85     6812.57    218.16 o
  17   4   4      286.62      329.22    104.48 o
  18   4   4      849.06      912.29    109.58 o
   1   5   4     3007.34     3841.40     33.00 o
   2   5   4    17287.85    16174.59    123.89 o
   3   5   4     4758.28     5077.16     56.09 o
   4   5   4    16641.73    16346.72    132.67 o
   5   5   4     2716.84     3231.07    128.91 o
   6   5   4     2740.68     3947.24    109.08 o
   7   5   4     1136.34     1103.29     33.00 o
   8   5   4     1525.90     2192.20     51.02 o
   9   5   4     2998.22     3038.74     79.33 o
  10   5   4      203.82      337.15     99.16 o
  11   5   4      351.04      399.25    118.99 o
  12   5   4       60.85      157.82     79.33 o
  13   5   4     1774.01     1763.70    128.91 o
  14   5   4     4108.76     4307.09     99.16 o
  15   5   4      615.00      589.00    158.66 o
  16   5   4     1587.45     1407.09     95.20 o
  17   5   4       96.30      -33.05    198.32 o
  18   5   4       15.85      218.16    112.19 o
   0   6   4    10436.36    10987.13    118.99 o
   1   6   4      890.19      903.35     29.75 o
   2   6   4    63773.36    62895.65    409.26 o
   3   6   4      735.70     1061.12     28.05 o
   4   6   4    12558.34    11048.62    297.49 o
   5   6   4      171.39      278.86     33.00 o
   6   6   4    20697.30    19774.62    208.24 o
   7   6   4     3843.48     3767.11     79.33 o
   8   6   4    40290.88    40709.32    348.20 o
   9   6   4      817.09      603.07     59.50 o
  10   6   4     6473.08     6542.06    208.24 o
  11   6   4     4428.29     3741.64     80.69 o
  12   6   4      324.50      460.70    109.08 o
  13   6   4     2217.33     2074.81     70.12 o
  14   6   4     3249.38     3973.04    158.66 o
  15   6   4      183.12      236.31    118.99 o
  16   6   4     4561.37     4596.22    146.75 o
  17   6   4      124.41      234.61    158.66 o
  18   6   4      466.19      368.88    104.48 o
   1   7   4    14309.14    13289.57    158.66 o
   2   7   4      165.66      211.42     19.83 o
   3   7   4     6871.39     6449.93     61.95 o
   4   7   4    10538.64    13696.31    168.58 o
   5   7   4     5207.87     5007.85     70.12 o
   6   7   4     1815.16     1190.41     79.33 o
   7   7   4      669.90      351.12     33.00 o
   8   7   4     5238.76     4654.52     66.01 o
   9   7   4     9859.54     9048.81    102.04 o
  10   7   4     3589.47     4181.33    237.99 o
  11   7   4    12743.88    12678.23    317.32 o
  12   7   4      235.40      466.27     56.09 o
  13   7   4     1351.37     1716.93     70.12 o
  14   7   4     7503.03     7551.99    157.20 o
  15   7   4     1751.63     1412.13     90.35 o
  16   7   4      294.15      595.60    208.24 o
  17   7   4      356.92      416.48     98.17 o
   0   8   4   101140.69   109692.75    912.29 o
   1   8   4     6678.50     6386.08     56.09 o
   2   8   4    47596.41    51785.46    347.07 o
   3   8   4     1135.62     1130.79     28.05 o
   4   8   4    12488.90    13343.46    287.57 o
   5   8   4    12581.13    12577.17    228.07 o
   6   8   4    45740.96    47422.85    400.20 o
   7   8   4     3685.82     4112.20    178.49 o
   8   8   4     8710.21     8749.22    406.56 o
   9   8   4     3537.75     3823.06    297.49 o
  10   8   4     6701.03     7231.95    168.58 o
  11   8   4     2448.28     2551.96     80.69 o
  12   8   4     3595.55     3679.37    188.41 o
  13   8   4     6009.01     6089.02    138.14 o
  14   8   4     8189.85     8676.29    178.49 o
  15   8   4     2842.41     2915.33    198.32 o
  16   8   4     3559.85     3827.64    132.67 o
  17   8   4        1.38      427.72    128.91 o
   1   9   4    12352.24    12327.60    148.74 o
   2   9   4     3699.14     4136.52     69.41 o
   3   9   4     5931.34     5171.83    168.57 o
   4   9   4      904.42      803.33     28.05 o
   5   9   4     2992.96     3220.68    158.66 o
   6   9   4     8365.57     9458.49    138.83 o
   7   9   4     3161.18     3230.56    118.99 o
   8   9   4     9367.82     9455.19    109.58 o
   9   9   4    14381.87    14145.09    208.24 o
  10   9   4     7592.99     6184.66    297.49 o
  11   9   4      671.27      533.39     69.41 o
  12   9   4     8170.57     7370.15    132.67 o
  13   9   4      617.23      793.55     89.25 o
  14   9   4    15562.68    15019.34    233.49 o
  15   9   4     2669.05     2369.47    138.83 o
  16   9   4     3217.04     3748.36    138.14 o
  17   9   4      318.05      228.07    109.08 o
   0  10   4   117786.49   115027.66   1150.28 o
   1  10   4     6923.19     5961.62    109.08 o
   2  10   4    29461.17    26405.29    882.54 o
   3  10   4    23400.92    22338.77    446.23 o
   4  10   4    25897.96    23451.25    188.93 o
   5  10   4     3064.94     2576.94     47.60 o
   6  10   4    34782.42    33062.86    293.50 o
   7  10   4     1045.64     1001.63     42.07 o
   8  10   4     6320.01     5187.97     76.18 o
   9  10   4     2907.18     2734.40    138.83 o
  10  10   4     1498.01     1143.86     69.41 o
  11  10   4      159.85       -2.83    118.99 o
  12  10   4     5423.62     5671.25    118.58 o
  13  10   4     1543.97     1479.46     90.35 o
  14  10   4     4295.04     4877.41    138.83 o
  15  10   4      353.67      263.65    277.65 o
  16  10   4     2811.44     3184.88    150.14 o
  17  10   4       43.26      -82.16     95.20 o
   1  11   4    10036.81     9182.19    104.48 o
   2  11   4     2787.55     3371.50     56.09 o
   3  11   4    12700.17    11803.58    198.32 o
   4  11   4     1531.53     1268.34     33.00 o
   5  11   4     6445.74     6901.66     84.14 o
   6  11   4     4963.17     4373.60     70.12 o
   7  11   4    19178.82    17877.85    218.16 o
   8  11   4     9338.40     9101.58    138.83 o
   9  11   4    15936.70    13591.30    376.82 o
  10  11   4     1764.95     1812.54    168.58 o
  11  11   4      374.22      388.57     59.50 o
  12  11   4     2116.49     2867.27    376.81 o
  13  11   4      216.14      138.83     84.14 o
  14  11   4     6583.29     6928.12    386.73 o
  15  11   4     1070.71     1061.12     98.17 o
  16  11   4     4922.43     5324.14    160.81 o
   0  12   4     1599.06     1745.25     79.33 o
   1  12   4       18.51       31.73     33.00 o
   2  12   4    17352.80    17998.79    182.31 o
   3  12   4     9119.03     9673.70    118.58 o
   4  12   4     1009.04     1071.31     42.07 o
   5  12   4      157.30       39.66     42.07 o
   6  12   4     1288.13     1104.59     33.00 o
   7  12   4      901.09      845.64     89.25 o
   8  12   4     1901.02     2274.31     89.25 o
   9  12   4       48.39       52.89     35.48 o
  10  12   4     5402.60     5942.15    138.83 o
  11  12   4      666.49      857.16     61.95 o
  12  12   4     2392.55     2255.27    178.49 o
  13  12   4      181.23      302.58    198.32 o
  14  12   4      871.56      828.90     84.14 o
  15  12   4      279.50      205.95     90.35 o
  16  12   4     2453.02     2281.98    237.99 o
   1  13   4      587.81      426.63     42.07 o
   2  13   4     1405.35     1003.99     49.58 o
   3  13   4     2655.26     2470.12     56.09 o
   4  13   4     3968.42     3589.77     70.12 o
   5  13   4      928.55     1190.27     56.09 o
   6  13   4     5913.46     5494.21     98.17 o
   7  13   4     3669.52     3548.10    168.58 o
   8  13   4      409.19      334.75     49.58 o
   9  13   4     2783.46     2888.49    237.99 o
  10  13   4      745.93      716.32     69.41 o
  11  13   4     1448.91     1288.40     66.01 o
  12  13   4      266.39      240.55     79.33 o
  13  13   4     1471.65     1478.36    109.58 o
  14  13   4     1257.39     1377.65    123.89 o
  15  13   4       91.61      166.83    138.83 o
  16  13   4      711.13      862.57    132.67 o
   0  14   4     1143.46     1447.76     79.33 o
   1  14   4     7854.40     7788.12    257.82 o
   2  14   4     9968.53    10484.99    257.82 o
   3  14   4    16048.54    15959.98    228.07 o
   4  14   4     5517.81     5193.24    148.74 o
   5  14   4      204.79      290.65     42.07 o
   6  14   4     5878.45     5826.02    297.49 o
   7  14   4      210.38      501.73     89.25 o
   8  14   4      373.93      323.08     69.41 o
   9  14   4      781.09      670.75     51.02 o
  10  14   4      140.24      127.20    178.49 o
  11  14   4     2397.80     2529.06    109.58 o
  12  14   4      546.62      783.47     89.25 o
  13  14   4      920.87     1422.55    218.16 o
  14  14   4      213.46      474.50    287.57 o
  15  14   4      439.96      745.04    118.58 o
   1  15   4    12637.45    12015.51    138.14 o
   2  15   4      301.17      516.40     42.07 o
   3  15   4     8680.78     8357.13    158.66 o
   4  15   4      147.37       99.16     42.07 o
   5  15   4      106.80      303.39     69.41 o
   6  15   4     7142.37     7687.20    128.91 o
   7  15   4     2328.30     2373.55    178.49 o
   8  15   4      840.79      966.78    158.66 o
   9  15   4     3902.18     3596.67    158.66 o
  10  15   4     1675.30     1724.84    128.91 o
  11  15   4        7.79       52.29     76.18 o
  12  15   4     1611.15     2272.05    228.07 o
  13  15   4      288.85      257.82    112.19 o
  14  15   4     1629.15     1765.71    123.89 o
  15  15   4       17.66      349.05    188.41 o
   0  16   4      820.48     1368.43     59.50 o
   1  16   4      872.16      882.99     47.60 o
   2  16   4     6122.84     5459.42     90.35 o
   3  16   4     2779.54     3062.06     61.95 o
   4  16   4     8047.56     8033.89    317.32 o
   5  16   4      146.11      266.71     49.58 o
   6  16   4      108.24      359.32    109.08 o
   7  16   4      862.14      926.61     76.18 o
   8  16   4      301.06      519.66     99.16 o
   9  16   4     1351.75     1559.38    138.83 o
  10  16   4      174.40      158.66    109.08 o
  11  16   4       14.31      150.73    104.48 o
  12  16   4     1055.29     1701.64    178.49 o
  13  16   4      750.39      738.92    198.32 o
  14  16   4       60.34     -107.09    104.48 o
   1  17   4     7710.55     7698.22    158.66 o
   2  17   4      264.12       87.26     33.00 o
   3  17   4     3059.63     2836.38    188.41 o
   4  17   4     4292.32     4466.20    287.57 o
   5  17   4     1187.16     1234.26     61.95 o
   6  17   4     8843.34     8875.04    297.49 o
   7  17   4     1826.61     1581.94    109.58 o
   8  17   4     2814.93     2850.11    118.58 o
   9  17   4      916.26     1183.03     90.35 o
  10  17   4      908.11     1068.54     98.17 o
  11  17   4      259.20      615.55    128.91 o
  12  17   4     1515.17     1329.95    112.19 o
  13  17   4      639.56      854.64    126.21 o
  14  17   4     1881.14     2341.19    247.90 o
   0  18   4     5016.35     4025.97     99.16 o
   1  18   4     1151.70     1221.71     56.09 o
   2  18   4     1045.36      879.12     59.50 o
   3  18   4       36.45      232.58     76.18 o
   4  18   4      769.45     1393.93    297.49 o
   5  18   4      122.31      234.94     84.09 o
   6  18   4     3275.94     3172.90    118.58 o
   7  18   4     1117.28     1119.92    198.32 o
   8  18   4       10.63      354.56     99.16 o
   9  18   4       15.95      -62.55    168.58 o
  10  18   4      396.94      128.91     98.17 o
  11  18   4       52.32      118.99    208.24 o
  12  18   4      142.15      178.49    198.32 o
  13  18   4     1596.46     1424.38    132.67 o
   1  19   4      165.87      195.49     49.58 o
   2  19   4       15.06       73.66     47.60 o
   3  19   4      302.55      144.93     84.09 o
   4  19   4     1540.91     1605.28     95.20 o
   5  19   4      445.61      407.86    188.41 o
   6  19   4     2436.52     3131.18    109.58 o
   7  19   4     1123.58     1045.86     95.20 o
   8  19   4     4735.46     4623.81    406.56 o
   9  19   4      178.36       47.29     90.35 o
  10  19   4        3.11      -23.33    118.58 o
  11  19   4      720.09      853.25    126.21 o
  12  19   4     3339.36     3297.50    535.47 o
   0  20   4     1410.01     1507.26     99.16 o
   1  20   4      165.74      319.63    109.08 o
   2  20   4      760.83      861.71     76.18 o
   3  20   4      136.64      472.07     76.18 o
   4  20   4     2891.76     2167.45     95.20 o
   5  20   4        1.59      254.81    158.66 o
   6  20   4      642.58      567.21    109.08 o
   7  20   4      219.19      354.15     95.20 o
   8  20   4      789.50     1017.67     98.17 o
   9  20   4      117.48      161.71     90.35 o
  10  20   4      263.64      308.38    347.07 o
  11  20   4      181.57      470.47    117.12 o
   1  21   4       44.93     -121.04     80.69 o
   2  21   4       17.82      138.83    109.08 o
   3  21   4       13.73      113.59     76.18 o
   4  21   4      544.42      400.38     76.18 o
   5  21   4     1960.04     2172.71    396.65 o
   6  21   4     2872.12     2912.26    123.89 o
   7  21   4     1030.85     1060.51    188.41 o
   8  21   4     3265.57     3048.11    132.01 o
   9  21   4     2800.21     3024.45    624.72 o
  10  21   4      592.85      793.02    104.48 o
   0  22   4     5601.58     5354.74    218.16 o
   1  22   4      190.30      307.40    109.08 o
   2  22   4     1912.52     2101.04    109.58 o
   3  22   4     1080.45      645.62     95.20 o
   4  22   4       34.97      109.08    128.91 o
   5  22   4       18.76      242.65    198.32 o
   6  22   4     2067.53     2121.46    317.32 o
   7  22   4      282.83      369.92     95.20 o
   8  22   4      618.18      589.29    113.73 o
   9  22   4       29.19      133.87    102.04 o
   1  23   4       32.68      141.31    138.83 o
   2  23   4     1993.36     2190.13    118.58 o
   3  23   4      118.31      102.66    188.41 o
   4  23   4      434.75      555.31    118.58 o
   5  23   4      315.26      456.57     95.20 o
   6  23   4      962.41      914.01    112.19 o
   7  23   4      752.66      331.48     95.20 o
   8  23   4       82.00       82.16     95.20 o
   0  24   4     2930.43     2935.19    297.49 o
   1  24   4      256.49      365.80    123.89 o
   2  24   4      772.12      772.43    188.41 o
   3  24   4     2109.00     2223.91    436.31 o
   4  24   4        1.51      193.92    123.89 o
   5  24   4      768.26      751.64    138.83 o
   6  24   4     3070.34     3078.06    152.36 o
   1  25   4      482.80      553.15    132.67 o
   2  25   4        2.84       64.91    198.32 o
   3  25   4       27.91      287.57    112.19 o
   4  25   4      166.70      193.92    218.16 o
   1   1   5    13011.49    13973.48    148.74 o
   2   1   5   137519.20   148279.80   1044.12 o
   3   1   5    30337.81    30890.84    396.65 o
   4   1   5     8238.79     8352.51     99.16 o
   5   1   5     6637.08     7655.45    118.99 o
   6   1   5    23599.24    25222.25    267.74 o
   7   1   5     2032.65     1829.97     99.16 o
   8   1   5     2846.37     3684.57     61.95 o
   9   1   5     8445.20     7802.68    257.82 o
  10   1   5     1672.42     1545.90    128.91 o
  11   1   5     2236.17     1785.90    118.99 o
  12   1   5     7264.84     7269.65    112.19 o
  13   1   5    15301.14    14983.87    182.31 o
  14   1   5     4124.25     4078.73    228.07 o
  15   1   5    12342.70    12260.24    436.31 o
  16   1   5       89.31      103.74     90.35 o
  17   1   5    17228.93    17631.54    287.57 o
  18   1   5       35.05       85.43     90.35 o
   0   2   5    12706.15    10411.99    138.83 o
   1   2   5    10503.44     9283.62    138.83 o
   2   2   5   122146.38   136847.27    967.32 o
   3   2   5     9242.06     8297.26     76.18 o
   4   2   5    16777.13    18766.76    160.81 o
   5   2   5       53.44        6.61     17.74 o
   6   2   5     1740.46     1715.31     69.41 o
   7   2   5       72.83      118.99     18.81 o
   8   2   5    22476.94    20597.99    202.98 o
   9   2   5     2369.81     2761.97     51.02 o
  10   2   5     9607.05     7963.29     98.17 o
  11   2   5      116.45      161.93     33.00 o
  12   2   5     6197.83     6123.90    218.16 o
  13   2   5     1266.79     1286.90     49.58 o
  14   2   5      154.56      343.14     61.95 o
  15   2   5       96.93      407.26     98.17 o
  16   2   5      869.12      770.96     99.16 o
  17   2   5        2.50      830.79    104.48 o
  18   2   5      857.87      617.66    123.89 o
   1   3   5    65551.50    64175.86    704.05 o
   2   3   5      751.48      158.66     17.74 o
   3   3   5       84.30       70.83     14.02 o
   4   3   5     3074.67     3046.88     89.25 o
   5   3   5      358.96      668.08     49.58 o
   6   3   5    68400.80    66418.30    524.62 o
   7   3   5        2.88      158.66     42.07 o
   8   3   5      421.85      510.32     29.75 o
   9   3   5    15767.42    13847.29    218.16 o
  10   3   5      499.12      597.02     59.50 o
  11   3   5     1471.93     1140.93    109.08 o
  12   3   5     6327.57     4968.46    337.15 o
  13   3   5     4885.72     4468.94     80.69 o
  14   3   5     3370.21     2763.62    218.16 o
  15   3   5     4354.44     4740.53    138.14 o
  16   3   5      281.43      439.55    228.07 o
  17   3   5     6096.04     6830.91    307.40 o
  18   3   5        0.94      236.46    109.08 o
   0   4   5   108177.26   108126.00   1070.95 o
   1   4   5    84589.74    88067.86    630.59 o
   2   4   5    30405.09    30655.26    231.07 o
   3   4   5     6865.71     7298.36     70.12 o
   4   4   5     4217.76     4135.07     42.07 o
   5   4   5     5635.41     5405.92    208.24 o
   6   4   5    15674.58    16459.52    146.75 o
   7   4   5     2307.92     2307.47    208.24 o
   8   4   5    14016.13    17009.87    247.90 o
   9   4   5       25.00      143.78     19.83 o
  10   4   5     8297.88     9757.31    113.73 o
  11   4   5     1741.10     1664.35    168.57 o
  12   4   5      348.82      235.51     59.50 o
  13   4   5      153.86      192.17     59.50 o
  14   4   5      149.23      253.45     61.95 o
  15   4   5       79.34      198.32     70.12 o
  16   4   5       78.75      164.33     99.16 o
  17   4   5       13.78      338.78    158.66 o
  18   4   5        8.65      186.66    198.32 o
   1   5   5    27050.40    28289.63    202.98 o
   2   5   5     2870.98     4220.95    178.49 o
   3   5   5      113.24      191.71     19.83 o
   4   5   5       29.41      251.47     29.75 o
   5   5   5    15174.08    16905.79    307.40 o
   6   5   5     5940.90     6852.44     84.14 o
   7   5   5       38.50      158.66     18.81 o
   8   5   5     2886.98     3290.04     66.01 o
   9   5   5       29.71      164.33     59.50 o
  10   5   5     1748.19     1133.24    109.08 o
  11   5   5      102.75      271.10    138.83 o
  12   5   5     1450.00     1967.84     51.02 o
  13   5   5       95.56       96.33     49.58 o
  14   5   5      610.27      841.14     76.18 o
  15   5   5     2484.18     2143.62    104.48 o
  16   5   5       25.71      237.99     99.16 o
  17   5   5     1515.22     1429.41    257.82 o
  18   5   5      421.36      611.50    112.19 o
   0   6   5     5959.05     5453.90     59.50 o
   1   6   5    28474.98    28178.99    194.83 o
   2   6   5     7792.90     8879.58     89.25 o
   3   6   5    13449.26    14061.14    118.58 o
   4   6   5     3632.36     3596.82     47.60 o
   5   6   5      219.67      353.85     49.58 o
   6   6   5      843.34      840.99     33.00 o
   7   6   5    17532.60    15975.35    158.66 o
   8   6   5     1317.37      716.17     49.58 o
   9   6   5       10.07      -15.87     33.00 o
  10   6   5     2802.28     1991.11    178.49 o
  11   6   5     2024.76     1781.12    128.91 o
  12   6   5      480.21      499.90     35.48 o
  13   6   5      689.93      793.55     89.25 o
  14   6   5      350.99      389.88     66.01 o
  15   6   5      363.92      486.10     84.14 o
  16   6   5     3637.60     4579.34    218.16 o
  17   6   5      319.29      331.10    188.41 o
  18   6   5      153.46      380.42     99.01 o
   1   7   5     7648.70     7484.12    109.08 o
   2   7   5     2845.84     2788.85     33.00 o
   3   7   5     4266.88     4370.03    188.41 o
   4   7   5      499.72      964.81     49.58 o
   5   7   5    17070.35    18975.93    160.81 o
   6   7   5      869.75      981.80     42.07 o
   7   7   5       26.88      303.64    109.08 o
   8   7   5     2449.57     2716.73    138.83 o
   9   7   5      337.85      242.21     35.48 o
  10   7   5       22.10       52.89     35.48 o
  11   7   5      269.15      289.13     89.25 o
  12   7   5     4170.71     4027.77    118.99 o
  13   7   5      198.76      266.53     61.95 o
  14   7   5     6549.78     5949.54    426.40 o
  15   7   5     3320.05     3121.77    118.58 o
  16   7   5      336.77      514.59    104.48 o
  17   7   5     1469.28     1581.52    118.99 o
   0   8   5      940.54      555.31     39.66 o
   1   8   5    79652.80    82137.91    504.85 o
   2   8   5       81.33       59.50     39.66 o
   3   8   5    65120.16    62559.72    428.66 o
   4   8   5      780.94      865.90     49.58 o
   5   8   5    14216.74    13525.69    126.21 o
   6   8   5     4789.38     5406.52    109.08 o
   7   8   5    33595.04    35893.57    313.43 o
   8   8   5     4987.20     5818.86     80.69 o
   9   8   5     2382.09     2530.23    118.99 o
  10   8   5        1.70       63.46     19.24 o
  11   8   5       10.10       46.28     35.48 o
  12   8   5     1061.40     1059.24    158.66 o
  13   8   5     3218.08     3425.71    128.91 o
  14   8   5      258.70      455.40    109.08 o
  15   8   5     1171.66     1313.23     90.35 o
  16   8   5     1187.61      983.23    104.48 o
  17   8   5       45.06      123.57     90.35 o
   1   9   5        1.91       49.58     28.05 o
   2   9   5     4104.65     3841.90     99.16 o
   3   9   5      848.38      979.76     33.00 o
   4   9   5      654.21      554.22     69.41 o
   5   9   5     8889.04    10139.03    218.16 o
   6   9   5     1088.75      727.28     49.58 o
   7   9   5      360.63      548.29     33.00 o
   8   9   5      706.81      790.60     39.66 o
   9   9   5      990.14     1031.28     47.60 o
  10   9   5      341.41      212.92     35.48 o
  11   9   5     3711.67     3391.37     68.88 o
  12   9   5     2424.88     2539.22    297.49 o
  13   9   5     3284.91     3593.59    218.16 o
  14   9   5      367.26      311.94     76.18 o
  15   9   5     2519.36     2757.13    168.57 o
  16   9   5       54.44       45.77    178.49 o
  17   9   5     5188.53     5067.65    182.31 o
   0  10   5     1467.45     1665.92     59.50 o
   1  10   5    85682.24    81094.67    588.99 o
   2  10   5     6204.73     6192.84    178.49 o
   3  10   5    44124.81    44863.04    336.57 o
   4  10   5     2709.98     2471.08     69.41 o
   5  10   5    18648.60    17676.85    416.48 o
   6  10   5      516.89      428.47     42.07 o
   7  10   5    32237.18    30806.21    664.39 o
   8  10   5     7485.37     7295.64     90.35 o
   9  10   5    14685.66    13757.40    165.02 o
  10  10   5     2695.78     2341.15    138.83 o
  11  10   5     4354.96     4141.96    148.74 o
  12  10   5       36.60      148.74    109.08 o
  13  10   5     4591.96     4358.99    188.41 o
  14  10   5      254.66      399.55    158.66 o
  15  10   5      793.08      771.49    118.99 o
  16  10   5     2081.60     1919.90    317.32 o
  17  10   5        9.38      714.03    104.48 o
   1  11   5     4744.58     5305.32     70.12 o
   2  11   5     1043.51      942.98     42.07 o
   3  11   5      629.82      585.22     28.05 o
   4  11   5     3058.54     3317.67     47.60 o
   5  11   5     2091.13     2331.36     49.58 o
   6  11   5     5075.61     5717.26    247.90 o
   7  11   5     3328.89     3464.18    109.08 o
   8  11   5        6.65       39.66     59.50 o
   9  11   5     2124.67     1796.87     61.95 o
  10  11   5       74.72      110.49     47.60 o
  11  11   5     8380.51     7827.98    132.67 o
  12  11   5     1076.97     1056.48     76.18 o
  13  11   5     2285.30     2252.06     98.17 o
  14  11   5     1659.68     1594.70    168.58 o
  15  11   5     4432.98     4347.72    138.83 o
  16  11   5      184.78      260.65     95.20 o
   0  12   5    31483.82    33675.34    436.31 o
   1  12   5    44048.60    43193.64    396.65 o
   2  12   5     4512.76     4463.69     79.33 o
   3  12   5    31319.74    29283.66    347.07 o
   4  12   5     1953.53     1733.62    118.99 o
   5  12   5    19394.51    18746.99    180.69 o
   6  12   5     6988.09     6579.34     89.25 o
   7  12   5    48967.84    51372.93    448.10 o
   8  12   5     3807.43     3718.11    267.74 o
   9  12   5     5090.56     5893.31     90.35 o
  10  12   5     5426.82     5996.25    128.31 o
  11  12   5     1881.24     2231.86     76.18 o
  12  12   5      180.24      188.41     56.09 o
  13  12   5     5600.27     5956.32    198.32 o
  14  12   5     3061.32     3199.80    347.07 o
  15  12   5      537.13      694.70     98.17 o
  16  12   5     3573.81     3488.35    157.20 o
   1  13   5      389.14      358.08     42.07 o
   2  13   5        5.58      -15.87     33.00 o
   3  13   5      456.23      316.08     89.25 o
   4  13   5       46.91       49.58     28.05 o
   5  13   5    12219.07    11842.02    146.75 o
   6  13   5      437.36      313.57    118.99 o
   7  13   5     3448.69     3288.99    148.74 o
   8  13   5       55.45      151.35     49.58 o
   9  13   5      970.42      904.86    188.41 o
  10  13   5      403.48      384.80     61.95 o
  11  13   5     2460.39     2360.11    337.15 o
  12  13   5      540.34      694.13     84.09 o
  13  13   5     1508.61     1594.43     99.01 o
  14  13   5      793.04      618.41    118.99 o
  15  13   5     2541.09     2511.74    257.82 o
   0  14   5    17671.69    18206.10    257.82 o
   1  14   5    29661.16    29997.73    485.89 o
   2  14   5     5334.62     5472.61    327.23 o
   3  14   5     7963.80     8564.84    257.82 o
   4  14   5    10642.42    11032.63    247.90 o
   5  14   5     8681.01     8955.95    228.07 o
   6  14   5    12966.14    12946.22    228.07 o
   7  14   5    22458.94    21719.76    287.57 o
   8  14   5     6877.80     6899.29    228.07 o
   9  14   5      452.66      419.62    109.08 o
  10  14   5     1813.00     1933.65    237.99 o
  11  14   5     1727.18     1517.96    208.24 o
  12  14   5       76.71      175.44     84.09 o
  13  14   5     2958.46     2526.53    160.81 o
  14  14   5     1523.39     1201.16    188.41 o
  15  14   5     2428.54     2553.30    277.65 o
   1  15   5     1094.16      888.00     69.41 o
   2  15   5      325.31      251.47     42.07 o
   3  15   5      430.77      598.67     89.25 o
   4  15   5       35.24       47.60     59.50 o
   5  15   5     1705.27     1846.33     70.12 o
   6  15   5     1467.45     1591.18     61.95 o
   7  15   5       56.22      260.65    158.66 o
   8  15   5       74.36      132.22     61.95 o
   9  15   5      283.18      547.21    178.49 o
  10  15   5       39.59      148.74     84.14 o
  11  15   5       58.11      228.07     98.17 o
  12  15   5        0.28      287.57     98.17 o
  13  15   5       47.83      228.07    109.08 o
  14  15   5        7.90      256.04    287.57 o
  15  15   5       73.31      569.31    208.24 o
   0  16   5     1598.04     1388.26     59.50 o
   1  16   5    13699.26    13647.00    178.49 o
   2  16   5     7532.79     6810.59    104.48 o
   3  16   5     2536.56     2232.24     56.09 o
   4  16   5     2130.57     1934.11     70.12 o
   5  16   5      803.40      882.65     56.09 o
   6  16   5     1388.09     1182.60     66.01 o
   7  16   5    11116.90    11241.25    228.07 o
   8  16   5     7103.58     6999.10    297.49 o
   9  16   5     3422.82     3471.68    126.21 o
  10  16   5     4529.39     4240.33    132.67 o
  11  16   5      452.77      530.81    198.32 o
  12  16   5      156.10      118.99    218.16 o
  13  16   5      989.18     1329.81    247.90 o
  14  16   5     1762.31     2013.46    307.40 o
   1  17   5      153.06      113.33     47.60 o
   2  17   5     6538.62     6161.56    148.74 o
   3  17   5     1478.94     1502.06     51.02 o
   4  17   5      250.53      465.37    128.91 o
   5  17   5     1022.78      898.53     66.01 o
   6  17   5       13.45       62.55    168.58 o
   7  17   5      659.60      646.22     90.35 o
   8  17   5     4512.86     3987.54    317.32 o
   9  17   5        0.11      223.11     80.69 o
  10  17   5      600.15      928.15    178.49 o
  11  17   5        1.11      -79.33    168.58 o
  12  17   5       53.79       59.50    237.99 o
  13  17   5      202.71      296.62    218.16 o
   0  18   5      354.64      376.81     59.50 o
   1  18   5    39652.23    39137.30    674.30 o
   2  18   5     2317.94     2352.35     61.95 o
   3  18   5    16367.78    16926.72    347.07 o
   4  18   5      418.64      498.98     84.14 o
   5  18   5     5933.40     5617.48    307.40 o
   6  18   5     2020.15     2374.64    158.66 o
   7  18   5    10882.49    11627.33    456.14 o
   8  18   5     6628.81     7257.06    188.41 o
   9  18   5     8674.25     8496.84    198.32 o
  10  18   5     2197.15     2348.02    113.73 o
  11  18   5      804.73     1040.79    118.99 o
  12  18   5      223.14      198.32    138.83 o
  13  18   5     1339.81     1057.19    132.67 o
   1  19   5       19.37        9.92     42.07 o
   2  19   5      817.71      845.34    109.08 o
   3  19   5       10.26        7.93     66.01 o
   4  19   5       32.86      123.95    208.24 o
   5  19   5     1378.03     1655.75    168.57 o
   6  19   5     2089.92     2378.53    406.56 o
   7  19   5        0.08       99.16     99.01 o
   8  19   5        7.92      114.74     89.25 o
   9  19   5       45.87       85.00    168.58 o
  10  19   5       11.49       19.83     98.17 o
  11  19   5      117.67      209.00     90.35 o
  12  19   5       14.95     -128.91    128.91 o
   0  20   5     9997.24     9241.88    198.32 o
   1  20   5    28598.76    30459.39   1755.16 o
   2  20   5     1920.03     1711.94    118.99 o
   3  20   5    18964.37    19179.39    257.82 o
   4  20   5     1225.29      997.86     95.20 o
   5  20   5    25079.95    25396.64    347.61 o
   6  20   5     1255.44     1168.12    138.83 o
   7  20   5     9337.09     9524.74    654.47 o
   8  20   5     4467.60     4430.11    152.36 o
   9  20   5     7431.68     7258.26    188.41 o
  10  20   5      732.05      555.31    113.73 o
  11  20   5     3119.54     3720.09    180.69 o
   1  21   5     1257.63     1343.28    104.48 o
   2  21   5      158.49      218.16     76.18 o
   3  21   5       18.67       44.62     80.69 o
   4  21   5      815.86      892.46     90.35 o
   5  21   5     3186.60     3644.65    317.32 o
   6  21   5     2472.63     2438.52    356.98 o
   7  21   5       19.19      178.49     95.20 o
   8  21   5      558.20      594.76     95.20 o
   9  21   5       83.25      173.60    267.74 o
  10  21   5      284.50      277.65    112.19 o
   0  22   5     1957.26     1606.42    178.49 o
   1  22   5    16326.94    15994.00    872.62 o
   2  22   5      475.59      327.23     98.17 o
   3  22   5    10944.20    10502.36    224.38 o
   4  22   5       10.90      168.58     98.17 o
   5  22   5    10660.48    10260.26    231.02 o
   6  22   5     2549.65     2845.77    218.16 o
   7  22   5     5740.14     5827.43    146.75 o
   8  22   5     1662.52     1689.56    109.58 o
   9  22   5     3400.52     3770.62    366.90 o
   1  23   5       65.04      398.45    247.90 o
   2  23   5       23.89       77.00    118.58 o
   3  23   5       22.39       98.00    118.99 o
   4  23   5      179.71      582.59    287.57 o
   5  23   5     3429.76     3205.57    158.66 o
   6  23   5     1209.11     1313.74    140.24 o
   7  23   5      561.79      590.57    218.16 o
   8  23   5      204.96      128.91     98.17 o
   0  24   5     6432.16     6445.52    356.98 o
   1  24   5     3632.92     4341.78    198.32 o
   2  24   5     1557.35     1628.57    132.67 o
   3  24   5     4226.66     4655.54    208.24 o
   4  24   5      167.80      419.17    208.24 o
   5  24   5     1881.13     1665.92    128.31 o
   6  24   5     2180.54     2416.29    218.16 o
   1  25   5      123.74      167.81    180.69 o
   2  25   5      375.98      182.46    132.01 o
   3  25   5      373.70      298.59    128.91 o
   4  25   5      863.68     1119.02    237.99 o
   0   0   6       18.63      297.49     99.16 o
   1   0   6    36818.32    46863.85    515.64 o
   2   0   6     8242.26     7040.49     99.16 o
   3   0   6    48852.56    53309.37    575.14 o
   4   0   6    10196.65     8369.25     99.16 o
   5   0   6    31603.09    34845.45    396.65 o
   6   0   6     4510.27     5017.59     79.33 o
   7   0   6    37358.27    36412.20    456.14 o
   8   0   6     1599.43     1507.26     39.66 o
   9   0   6   124851.55   128870.64   1427.93 o
  10   0   6       85.38       59.50     39.66 o
  11   0   6    21564.82    23481.51    337.15 o
  12   0   6    21073.17    22073.41    337.15 o
  13   0   6    37530.81    40735.66    555.31 o
  14   0   6     9006.01     9420.37    237.99 o
  15   0   6     4180.40     3708.65    198.32 o
  16   0   6     1675.14     2102.23    178.49 o
  17   0   6     4560.41     4363.12    198.32 o
  18   0   6      369.55      198.32    138.83 o
   1   1   6    31379.02    26091.44    202.98 o
   2   1   6     8295.47    13280.20    118.58 o
   3   1   6    57684.93    52765.70    403.79 o
   4   1   6     5760.52     6326.58     56.09 o
   5   1   6       39.27      206.26     39.66 o
   6   1   6      867.62      923.16     29.75 o
   7   1   6     1887.80     1804.96     42.07 o
   8   1   6     3070.16     3906.97     61.95 o
   9   1   6     1510.95     2409.04     47.60 o
  10   1   6     4174.05     4181.53    109.08 o
  11   1   6      396.21      920.49     35.48 o
  12   1   6    10661.91     9936.25    132.67 o
  13   1   6      106.32     1209.77     56.09 o
  14   1   6     4433.62     3861.27    188.41 o
  15   1   6       46.49      606.35    112.19 o
  16   1   6      300.41      349.55    109.58 o
  17   1   6      339.70      683.63    337.15 o
  18   1   6        4.94      316.63    247.90 o
   0   2   6   135813.30   126451.09   1368.43 o
   1   2   6    27794.56    21042.91    277.65 o
   2   2   6    35872.57    33672.88    259.15 o
   3   2   6    68308.48    64751.07    469.63 o
   4   2   6    28612.77    28131.35    317.32 o
   5   2   6    21345.13    18351.07    347.07 o
   6   2   6    35424.96    32151.86    396.65 o
   7   2   6    19157.04    16590.77    168.28 o
   8   2   6     3803.63     3679.14     70.12 o
   9   2   6    64255.06    62781.80    644.55 o
  10   2   6     4331.52     5739.69     76.18 o
  11   2   6    28758.92    27321.60    386.73 o
  12   2   6     9521.97     9578.30    123.89 o
  13   2   6    19566.95    17498.18    198.32 o
  14   2   6     5742.79     4754.97    188.41 o
  15   2   6    10193.13     9647.60    416.48 o
  16   2   6        2.11       -8.50    218.16 o
  17   2   6     3022.27     2873.45    168.57 o
  18   2   6       27.73       97.84    317.32 o
   1   3   6    15698.21    19365.49    160.81 o
   2   3   6     2318.15     2726.98     42.07 o
   3   3   6     2637.07     3629.43     42.07 o
   4   3   6       14.66      276.92     49.58 o
   5   3   6     8202.57     8696.07     90.35 o
   6   3   6       43.63      365.27     39.66 o
   7   3   6     6822.97     7514.85     95.20 o
   8   3   6      978.81      825.83    109.08 o
   9   3   6      126.42      793.55     89.25 o
  10   3   6     1227.44     1302.41    158.66 o
  11   3   6     4278.18     4762.88     90.35 o
  12   3   6     4978.41     5366.11     95.20 o
  13   3   6     4620.53     4735.45    317.32 o
  14   3   6     1753.24     2148.68     90.35 o
  15   3   6       10.30      500.42     99.16 o
  16   3   6        0.06       85.43    208.24 o
  17   3   6      123.54      309.69    118.99 o
  18   3   6      314.20      247.90     98.17 o
   0   4   6    31074.50    27091.00    297.49 o
   1   4   6     5932.06     8459.91    109.08 o
   2   4   6    22371.89    19511.29    347.07 o
   3   4   6    35695.94    37648.60    290.51 o
   4   4   6      348.33      699.23     59.50 o
   5   4   6    33615.08    34849.54    265.34 o
   6   4   6    12767.09    14449.69    327.23 o
   7   4   6    54329.45    56247.79    482.44 o
   8   4   6       20.92       27.77     59.50 o
   9   4   6    20683.11    20069.49    713.97 o
  10   4   6     6939.48     5955.82    104.48 o
  11   4   6    11856.27    13129.29    168.28 o
  12   4   6     8191.76     8526.59    138.83 o
  13   4   6    10979.56    11288.63    466.06 o
  14   4   6     7655.57     7596.20    138.14 o
  15   4   6     9095.86     9260.02    356.98 o
  16   4   6        3.71      -28.33    218.16 o
  17   4   6     1421.58     1227.29    104.48 o
  18   4   6      472.12      676.63    112.19 o
   1   5   6     4229.45     3979.19     47.60 o
   2   5   6     5723.23     5706.79    168.58 o
   3   5   6     6904.85     7930.93     76.18 o
   4   5   6     7865.13     7680.83    148.74 o
   5   5   6     6826.29     5818.29     76.18 o
   6   5   6      117.45      219.02     49.58 o
   7   5   6     4240.24     3520.94     56.09 o
   8   5   6      740.14      437.53     19.24 o
   9   5   6       19.84      287.91     42.07 o
  10   5   6     3128.92     3299.82    158.66 o
  11   5   6     2857.58     3461.76    297.49 o
  12   5   6     4448.22     4194.57    257.82 o
  13   5   6      619.78      815.04     61.95 o
  14   5   6      415.95      628.32     61.95 o
  15   5   6       47.48      597.74     99.16 o
  16   5   6     1056.49     1195.23    112.19 o
  17   5   6       15.49       89.25     84.14 o
  18   5   6        4.87      382.88     90.35 o
   0   6   6    28821.74    30244.34    297.49 o
   1   6   6    86660.63    88601.87    601.06 o
   2   6   6    22292.32    23512.06    180.69 o
   3   6   6    36758.95    39030.07    285.18 o
   4   6   6     1527.98     1600.58    109.08 o
   5   6   6     7696.11     7186.21    307.40 o
   6   6   6     2175.22     2694.07     49.58 o
   7   6   6    42625.42    41382.64    338.24 o
   8   6   6     3137.84     3123.11     51.02 o
   9   6   6    11397.03    11145.10    128.31 o
  10   6   6     2215.55     2498.88     61.95 o
  11   6   6     5863.56     5508.08    277.65 o
  12   6   6     3725.71     3415.90     99.16 o
  13   6   6     7937.53     7106.69    218.16 o
  14   6   6     1414.82     1292.97     76.18 o
  15   6   6     6700.72     6384.65    257.82 o
  16   6   6       18.14      328.65     95.20 o
  17   6   6      956.52     1017.63    118.58 o
   1   7   6     8613.09     9648.70     84.14 o
   2   7   6    40361.61    41313.05    485.89 o
   3   7   6      425.02      518.69     39.66 o
   4   7   6     1223.98     1468.67     42.07 o
   5   7   6     8749.92     9462.62     90.35 o
   6   7   6     2057.14     1349.77     42.07 o
   7   7   6    21805.33    24582.92    217.03 o
   8   7   6      522.19      519.73     35.48 o
   9   7   6      797.60      978.07     59.50 o
  10   7   6    17263.98    16638.54    180.69 o
  11   7   6     3102.18     2825.31    168.57 o
  12   7   6        0.63      118.99     59.50 o
  13   7   6     3560.91     3381.02     90.35 o
  14   7   6     1442.51     1241.47     76.18 o
  15   7   6      787.38      846.69    237.99 o
  16   7   6     4598.59     4178.48    247.90 o
  17   7   6       43.38       90.66     95.20 o
   0   8   6    17692.00    16520.35    158.66 o
   1   8   6    52802.16    52053.96    347.24 o
   2   8   6      148.71      181.23     33.00 o
   3   8   6    25698.75    23055.13    456.14 o
   4   8   6      353.10      317.03     39.66 o
   5   8   6    24309.57    22262.35    182.31 o
   6   8   6      851.29      612.85     69.41 o
   7   8   6    14933.87    14248.59    396.65 o
   8   8   6      728.15      740.83     59.50 o
   9   8   6    19613.80    18860.52    545.39 o
  10   8   6     3957.13     3808.34    188.41 o
  11   8   6     5878.11     5980.59     95.20 o
  12   8   6       59.50       36.83     49.58 o
  13   8   6     3984.73     4959.13    118.58 o
  14   8   6      651.52      539.93    168.58 o
  15   8   6     4878.35     4219.95    208.24 o
  16   8   6       42.41      401.53     95.20 o
  17   8   6     1855.53     1660.75    228.07 o
   1   9   6      168.74      230.06     79.33 o
   2   9   6    36079.11    38865.47    313.43 o
   3   9   6     1211.72      999.58     33.00 o
   4   9   6     2570.06     2379.03    118.99 o
   5   9   6    11822.96    11499.09    267.74 o
   6   9   6     1527.72     1142.97    118.99 o
   7   9   6     7364.06     6277.08     84.14 o
   8   9   6    21411.60    20161.68    202.98 o
   9   9   6     4925.28     4296.98     80.69 o
  10   9   6    14310.21    14299.74    158.66 o
  11   9   6     2207.13     2839.33    287.57 o
  12   9   6     1248.71     1076.82     79.33 o
  13   9   6    14664.45    14950.00    217.03 o
  14   9   6      824.70     1011.84     84.14 o
  15   9   6     2618.97     2427.40    208.24 o
  16   9   6     2476.68     2160.51    109.58 o
  17   9   6      241.22      351.69    104.48 o
   0  10   6      352.39      713.96     39.66 o
   1  10   6    17470.13    18446.31    237.99 o
   2  10   6    15797.61    16760.86    152.36 o
   3  10   6     2678.99     2491.14     69.41 o
   4  10   6     1602.10     1475.45     33.00 o
   5  10   6    20929.36    20975.18    174.87 o
   6  10   6     4817.83     4994.25     76.18 o
   7  10   6     7039.20     6983.14    228.07 o
   8  10   6     7012.66     6969.77    104.48 o
   9  10   6     7416.24     8468.25    178.49 o
  10  10   6     5191.21     5475.17    386.73 o
  11  10   6     6231.67     6558.20    297.49 o
  12  10   6     2762.74     2799.88     99.16 o
  13  10   6     7127.28     7492.58    456.14 o
  14  10   6      428.40      757.76     76.18 o
  15  10   6     4143.30     4119.87    168.57 o
  16  10   6       13.31      181.54     90.35 o
   1  11   6      713.67      416.48     28.05 o
   2  11   6    28252.79    30762.14    266.45 o
   3  11   6      454.48      431.59     79.33 o
   4  11   6      393.44      496.60     28.05 o
   5  11   6     5853.14     5364.82     70.12 o
   6  11   6       16.99       19.83     79.33 o
   7  11   6     6957.62     7146.31    218.16 o
   8  11   6     5034.93     5416.31    138.83 o
   9  11   6      210.49      287.06     79.33 o
  10  11   6     4865.45     5191.64    168.58 o
  11  11   6      803.06      694.70     70.12 o
  12  11   6       52.34      138.83     79.33 o
  13  11   6     8836.03     8482.10    366.90 o
  14  11   6      359.11      363.25    118.99 o
  15  11   6     3557.13     3334.79    112.19 o
  16  11   6     1048.87     1046.14    178.49 o
   0  12   6     1469.50      892.46     39.66 o
   1  12   6     8343.86     6689.60    327.23 o
   2  12   6     6359.80     5176.24     76.18 o
   3  12   6     3415.90     2757.98     59.50 o
   4  12   6    14869.76    13585.63    140.24 o
   5  12   6     5148.32     4690.54     70.12 o
   6  12   6     7764.67     7615.83     98.17 o
   7  12   6     7538.96     6864.06    118.99 o
   8  12   6     2365.64     2154.64    237.99 o
   9  12   6     1460.87     1073.07     89.25 o
  10  12   6        2.82      -12.40     89.25 o
  11  12   6     4598.65     4107.69    112.19 o
  12  12   6     1408.23     1315.09     76.18 o
  13  12   6       35.44       29.75     89.25 o
  14  12   6      426.30      330.34    178.49 o
  15  12   6     1379.00     1610.77    188.41 o
  16  12   6        0.94      356.98    237.99 o
   1  13   6     1840.32     1949.31     47.60 o
   2  13   6     7053.11     5663.54     89.25 o
   3  13   6      685.97      952.37     42.07 o
   4  13   6     3198.89     3363.64    158.66 o
   5  13   6    10645.04     9872.02    118.58 o
   6  13   6      840.73      765.61     69.41 o
   7  13   6     4967.93     4622.28    118.99 o
   8  13   6     4954.51     4661.95     84.14 o
   9  13   6      562.89      547.68    128.91 o
  10  13   6     3718.15     3164.78     84.14 o
  11  13   6     5758.94     6113.51    157.20 o
  12  13   6        6.29       63.10     76.18 o
  13  13   6     3880.87     4694.64    257.82 o
  14  13   6      198.15      175.19     80.69 o
  15  13   6     1530.46     1287.83    257.82 o
   0  14   6     2735.67     3133.51     79.33 o
   1  14   6     3117.85     2935.19     56.09 o
   2  14   6     6297.59     6236.04     90.35 o
   3  14   6     7678.82     7740.70    228.07 o
   4  14   6     5195.14     5439.59     90.35 o
   5  14   6      447.90      528.14    118.99 o
   6  14   6      293.53      187.99     47.60 o
   7  14   6     1190.64     1187.89     49.58 o
   8  14   6      982.27     1076.69    128.91 o
   9  14   6       77.94      105.77     99.16 o
  10  14   6     1602.34     1917.98     89.25 o
  11  14   6      504.45      820.34     99.16 o
  12  14   6      189.88      206.26    104.48 o
  13  14   6      302.73      487.41    104.48 o
  14  14   6      162.56      390.26    109.58 o
  15  14   6      431.57      352.06    287.57 o
   1  15   6      600.59      490.95     49.58 o
   2  15   6    10230.21    10195.38    218.16 o
   3  15   6      454.67      495.81     47.60 o
   4  15   6       52.51        9.92     29.75 o
   5  15   6    14503.13    13951.96    188.93 o
   6  15   6      864.21     1213.85     61.95 o
   7  15   6     6139.55     6159.03    132.67 o
   8  15   6     1359.88     1219.77     70.12 o
   9  15   6      704.51      907.92     90.35 o
  10  15   6     1499.45     1546.92     90.35 o
  11  15   6     2113.40     2020.72    109.58 o
  12  15   6      694.25      621.03     90.35 o
  13  15   6     1471.30     1849.33    158.66 o
  14  15   6      655.26      486.10     98.17 o
   0  16   6     5329.35     5493.56    138.83 o
   1  16   6     1014.80     1201.84    118.99 o
   2  16   6     1256.60      984.87    168.57 o
   3  16   6     4881.02     4666.15     90.35 o
   4  16   6     2738.24     2106.02     61.95 o
   5  16   6        4.78       99.16     42.07 o
   6  16   6      192.77      283.32     56.09 o
   7  16   6      603.38      926.07    188.41 o
   8  16   6      257.43      261.43     76.18 o
   9  16   6      468.30      460.35    158.66 o
  10  16   6        1.61      242.95    148.74 o
  11  16   6      497.26      687.85    113.73 o
  12  16   6        5.73      152.99    178.49 o
  13  16   6       96.33      307.98    118.58 o
  14  16   6      167.81      542.18    237.99 o
   1  17   6      222.68      116.16     89.25 o
   2  17   6     2327.53     1884.35     61.95 o
   3  17   6     3217.65     2662.86    118.99 o
   4  17   6     2350.28     2070.45     76.18 o
   5  17   6    10679.68    11067.57    174.87 o
   6  17   6      494.49      285.50     80.69 o
   7  17   6     4581.07     4542.90    146.75 o
   8  17   6     4110.87     3048.58    396.65 o
   9  17   6       27.95       57.69    128.91 o
  10  17   6      326.28      375.79     99.16 o
  11  17   6     2307.90     2414.13    128.31 o
  12  17   6      697.42      878.58    118.99 o
  13  17   6     3550.73     3290.21    160.81 o
   0  18   6       50.75      158.66     79.33 o
   1  18   6     2165.66     1932.89    277.65 o
   2  18   6        1.81      168.58     42.07 o
   3  18   6      101.14      222.90     59.50 o
   4  18   6       83.73        1.80     76.18 o
   5  18   6      810.10      863.73     84.14 o
   6  18   6      339.70      356.47    128.91 o
   7  18   6       18.07      234.68    138.83 o
   8  18   6      372.64      413.44    228.07 o
   9  18   6        0.88      117.47     90.35 o
  10  18   6       20.13       57.97     90.35 o
  11  18   6      557.05      955.36    386.73 o
  12  18   6      217.32      646.48    118.58 o
  13  18   6       45.22      215.82    128.91 o
   1  19   6       37.61        7.93     89.25 o
   2  19   6      883.40      889.93     68.88 o
   3  19   6     5711.91     5719.22    396.65 o
   4  19   6      391.29      393.30    188.41 o
   5  19   6     5429.11     4756.72    218.16 o
   6  19   6        6.07       90.66     95.20 o
   7  19   6     9685.40     8991.57    179.77 o
   8  19   6     2384.83     2722.17    218.16 o
   9  19   6     1256.81     1304.44    104.46 o
  10  19   6     4041.32     4549.43    160.81 o
  11  19   6     3258.55     3023.14    170.94 o
  12  19   6      202.36      283.16    287.57 o
   0  20   6     3487.29     3827.64    138.83 o
   1  20   6      547.38      421.70    148.74 o
   2  20   6      615.42      589.49    128.91 o
   3  20   6      172.43      323.75    138.83 o
   4  20   6      762.26     1091.40     99.16 o
   5  20   6       14.03      144.24    158.66 o
   6  20   6     1366.38     1610.54    446.23 o
   7  20   6      610.50      839.14    178.49 o
   8  20   6      621.84      723.72    102.04 o
   9  20   6      895.74      800.01    237.99 o
  10  20   6      280.22      498.40    198.32 o
  11  20   6      979.37     1748.99    466.06 o
   1  21   6       22.91      206.33    257.82 o
   2  21   6      451.08      313.71     76.18 o
   3  21   6        2.35      -15.87     66.01 o
   4  21   6      147.72      463.34     80.69 o
   5  21   6     2831.09     3207.35    148.74 o
   6  21   6      554.16      724.70    178.49 o
   7  21   6     2184.11     2281.88    267.74 o
   8  21   6      788.44      624.61    257.82 o
   9  21   6      651.03     1042.73    148.74 o
  10  21   6     2022.65     1683.75    150.14 o
   0  22   6      200.46      118.99    198.32 o
   1  22   6     3438.85     3743.77    406.56 o
   2  22   6      981.99     1331.17    109.58 o
   3  22   6        5.00       32.04     99.16 o
   4  22   6        6.30      138.83    118.99 o
   5  22   6       87.73      172.82    168.58 o
   6  22   6      809.13      827.58    208.24 o
   7  22   6     1280.16     1462.08    104.48 o
   8  22   6        9.17      161.14    109.08 o
   9  22   6     2575.82     3225.31    267.74 o
   1  23   6      959.04      758.15    188.41 o
   2  23   6      468.91      173.35    131.03 o
   3  23   6     1035.41      877.61    416.48 o
   4  23   6      482.64      346.98    148.74 o
   5  23   6      647.92      446.04    237.99 o
   6  23   6      136.70      118.99    112.19 o
   7  23   6     1189.20     1413.70    386.73 o
   8  23   6      525.17      608.45    113.73 o
   0  24   6      225.01      297.49    237.99 o
   1  24   6      698.46      747.48    218.16 o
   2  24   6      513.71      255.05    475.98 o
   3  24   6      297.17      489.09    139.99 o
   4  24   6      833.71      860.64    148.74 o
   5  24   6      340.43      645.14    150.14 o
   6  24   6        7.67      348.06    138.14 o
   1  25   6       95.27       45.61    178.49 o
   2  25   6      552.31      835.74    142.79 o
   3  25   6        5.62       -8.50    142.79 o
   4  25   6        4.59      -74.66    118.58 o
   1   1   7    11104.13    10373.27     99.16 o
   2   1   7     5617.12     6064.63    118.99 o
   3   1   7     3157.51     4115.43     56.09 o
   4   1   7    13767.71    15381.98    132.67 o
   5   1   7    22072.38    21597.92    525.56 o
   6   1   7      379.79      736.35     33.00 o
   7   1   7       16.37       49.58     69.41 o
   8   1   7    24520.07    24955.68    242.72 o
   9   1   7    16436.59    15332.62    327.23 o
  10   1   7     8898.05     8778.23    104.48 o
  11   1   7      863.00      860.64     69.41 o
  12   1   7     4437.31     4566.97    138.83 o
  13   1   7     5521.18     4943.49    138.83 o
  14   1   7    12958.61    13430.27    217.03 o
  15   1   7      132.64      141.66    118.99 o
  16   1   7    11817.03    12103.85    644.55 o
  17   1   7      295.55      444.81    128.91 o
  18   1   7     9305.16     9112.21    674.30 o
   0   2   7     4465.90     4144.96     79.33 o
   1   2   7    12127.10    15089.90    307.40 o
   2   2   7     9740.48    10997.12     98.17 o
   3   2   7     8083.39     7734.76    118.99 o
   4   2   7    37393.25    43488.74    321.63 o
   5   2   7       69.63      267.51     39.66 o
   6   2   7      247.65      496.60     28.05 o
   7   2   7     1311.13     1110.61     33.00 o
   8   2   7     2820.71     2300.60     61.95 o
   9   2   7     8698.25    10276.99    198.32 o
  10   2   7      119.14      153.25     33.00 o
  11   2   7     1702.65     1685.06     69.41 o
  12   2   7      242.77      238.32     39.66 o
  13   2   7        3.48      255.80     89.25 o
  14   2   7      251.22      427.23     76.18 o
  15   2   7      337.12      506.52    188.41 o
  16   2   7      599.71     1059.81    148.74 o
  17   2   7      436.07      300.13    104.48 o
  18   2   7      175.61      566.46    198.32 o
   1   3   7     1019.58     1190.11    109.08 o
   2   3   7     8377.92     9945.94     98.17 o
   3   3   7    11039.64    12477.77    158.66 o
   4   3   7     2651.92     2786.48     42.07 o
   5   3   7      928.59     1439.56     49.58 o
   6   3   7     9262.70     9785.60    104.48 o
   7   3   7    14101.35    15036.53    152.36 o
   8   3   7      660.51      566.64     79.33 o
   9   3   7     5885.36     5805.08     90.35 o
  10   3   7     5537.40     5559.45     99.16 o
  11   3   7        1.96      144.49     47.60 o
  12   3   7     1302.63      913.75     99.16 o
  13   3   7     3482.39     3965.46    138.83 o
  14   3   7     3344.11     3486.93    148.74 o
  15   3   7       50.75      175.44     84.09 o
  16   3   7     8966.74     9151.46    624.72 o
  17   3   7        1.03      110.49     95.20 o
  18   3   7     4938.59     4752.36    174.87 o
   0   4   7    39235.36    42877.55    456.14 o
   1   4   7    45659.82    46938.94    375.53 o
   2   4   7      947.08      933.81     39.66 o
   3   4   7      811.60      644.70     28.05 o
   4   4   7    14222.23    13119.22    317.32 o
   5   4   7     6314.53     6520.81    128.91 o
   6   4   7     3244.75     2581.67    109.08 o
   7   4   7     2071.61     1578.23     49.58 o
   8   4   7      207.37      225.37     42.07 o
   9   4   7     9241.58     8391.38    138.83 o
  10   4   7     4610.30     5630.03    347.07 o
  11   4   7     3544.19     3327.38    198.32 o
  12   4   7      551.86      582.43     47.60 o
  13   4   7      467.15      844.08    158.66 o
  14   4   7        1.25      116.16     47.60 o
  15   4   7      192.06      274.45    109.08 o
  16   4   7      442.41      963.47    104.48 o
  17   4   7      416.18      456.62    109.58 o
  18   4   7      240.60      430.78    113.73 o
   1   5   7       33.65       19.83     28.05 o
   2   5   7      638.26      496.60     28.05 o
   3   5   7      578.59      732.04     79.33 o
   4   5   7     1907.63     1973.77     42.07 o
   5   5   7    10981.07    10586.37    247.90 o
   6   5   7      237.81      117.19     33.00 o
   7   5   7     1157.53      839.14     39.66 o
   8   5   7      146.60       85.28     89.25 o
   9   5   7     2769.51     3203.34    247.90 o
  10   5   7      394.94      466.42     59.50 o
  11   5   7    11196.03    10837.50    228.07 o
  12   5   7      186.35      403.10     47.60 o
  13   5   7    12440.25    10756.31    277.65 o
  14   5   7     2449.29     2864.71    257.82 o
  15   5   7      349.21      499.56    188.41 o
  16   5   7     4716.53     4877.38    152.36 o
  17   5   7     1124.22     1192.78    198.32 o
   0   6   7    87444.06    85417.95    813.13 o
   1   6   7       54.73      109.08     28.05 o
   2   6   7     1543.10      708.30     99.16 o
   3   6   7       79.71       29.75     29.75 o
   4   6   7     6976.02     6734.89     76.18 o
   5   6   7     6021.24     6684.83     76.18 o
   6   6   7     9649.62     9441.70    118.99 o
   7   6   7     1338.60     1063.35     49.58 o
   8   6   7     2398.91     2131.47     47.60 o
   9   6   7     7137.59     8364.42    109.58 o
  10   6   7       45.89       93.50     47.60 o
  11   6   7       25.40      416.66    168.58 o
  12   6   7     2418.25     2248.89     76.18 o
  13   6   7        0.29      392.07    109.08 o
  14   6   7       27.49       35.26    128.91 o
  15   6   7      335.21      391.12     80.69 o
  16   6   7       84.67       80.85     84.09 o
  17   6   7      638.92      696.72    168.58 o
   1   7   7      183.48      149.40     28.05 o
   2   7   7     5108.13     6031.38    118.99 o
   3   7   7     3298.54     3363.95     89.25 o
   4   7   7     1878.20     2406.89     47.60 o
   5   7   7      637.19      621.04     33.00 o
   6   7   7     6217.07     6389.35     76.18 o
   7   7   7     3607.40     3197.82    148.74 o
   8   7   7       18.60      103.13     33.00 o
   9   7   7      145.51      193.37     35.48 o
  10   7   7       91.53       79.33     69.41 o
  11   7   7      507.44      758.33     59.50 o
  12   7   7      356.41      685.57     79.33 o
  13   7   7     4449.49     4412.03    356.98 o
  14   7   7     2216.26     2117.10     90.35 o
  15   7   7     1766.79     2348.45    138.83 o
  16   7   7     1788.57     2156.60    337.15 o
  17   7   7      879.28      949.16    109.08 o
   0   8   7    59281.38    56502.38    535.47 o
   1   8   7      527.43      594.97     28.05 o
   2   8   7    13805.72    12853.82    158.66 o
   3   8   7     4588.33     4507.94    267.74 o
   4   8   7     5914.08     5328.76     61.95 o
   5   8   7      590.52      585.29     69.41 o
   6   8   7    23212.80    20559.27    188.93 o
   7   8   7      825.17      892.46     42.07 o
   8   8   7     4766.49     4128.69     99.16 o
   9   8   7      192.58      322.28     49.58 o
  10   8   7       52.80      203.73     89.25 o
  11   8   7      124.04      255.09     99.16 o
  12   8   7     5990.73     6245.61    337.15 o
  13   8   7        0.87      447.70     79.33 o
  14   8   7     4841.83     4293.84    356.98 o
  15   8   7       44.05      237.99     84.14 o
  16   8   7     1142.28     1324.79    138.83 o
  17   8   7      123.72      408.08     90.35 o
   1   9   7     6549.06     6779.15     76.18 o
   2   9   7     8099.55     7932.94     95.20 o
   3   9   7     1397.23     1900.47     39.66 o
   4   9   7     1768.92     2264.95    109.08 o
   5   9   7      698.25      809.21     69.41 o
   6   9   7      288.54      538.09     59.50 o
   7   9   7      623.09      856.94     59.50 o
   8   9   7     1230.03     1057.38     59.50 o
   9   9   7     1024.40     1303.75    178.49 o
  10   9   7     8395.57     7541.64    426.40 o
  11   9   7      734.71      389.02     56.09 o
  12   9   7     7588.35     7616.92    126.21 o
  13   9   7     4676.85     4142.42    104.48 o
  14   9   7     3288.18     3169.35    247.90 o
  15   9   7     1785.85     1423.48    148.74 o
  16   9   7     2852.33     2930.14    132.67 o
  17   9   7      155.67      334.02    119.92 o
   0  10   7   150237.38   158301.86   1626.25 o
   1  10   7     7539.98     7120.70     84.14 o
   2  10   7   123552.98   125929.97   1004.51 o
   3  10   7    15849.19    15896.19    152.36 o
   4  10   7    39407.29    37664.61    318.90 o
   5  10   7       15.72       29.75     28.05 o
   6  10   7    42858.93    45135.07    399.49 o
   7  10   7        3.51      -29.75     28.05 o
   8  10   7    15415.60    16299.25    188.41 o
   9  10   7      484.03      518.80     47.60 o
  10  10   7     2141.64     2602.76     79.33 o
  11  10   7       26.35       17.63     61.95 o
  12  10   7     1430.77     2029.90    118.99 o
  13  10   7      315.77      247.90     70.12 o
  14  10   7      908.27     1079.80    178.49 o
  15  10   7       45.72      283.37    109.08 o
  16  10   7     1438.03     1957.33    287.57 o
   1  11   7      153.46      337.15     28.05 o
   2  11   7     4303.47     4858.93     76.18 o
   3  11   7     4568.95     4069.87     99.16 o
   4  11   7      328.30      482.25     33.00 o
   5  11   7      177.93       69.41     29.75 o
   6  11   7     3369.69     3355.89    118.99 o
   7  11   7      912.43      748.50     89.25 o
   8  11   7     5072.92     5265.33     90.35 o
   9  11   7       17.39      167.16     47.60 o
  10  11   7     3160.90     3106.57     95.20 o
  11  11   7       81.85        9.92     56.09 o
  12  11   7     4257.70     4333.57     98.17 o
  13  11   7       45.73      -27.77     66.01 o
  14  11   7     2052.22     2122.25     98.17 o
  15  11   7       27.85      176.34    188.41 o
  16  11   7     2629.22     2369.21    366.90 o
   0  12   7    85346.41    85437.78   1011.45 o
   1  12   7     3697.61     3560.60     56.09 o
   2  12   7    69515.66    70485.03    580.84 o
   3  12   7     4236.73     4604.83     79.33 o
   4  12   7    23830.36    23810.56    210.35 o
   5  12   7     3655.08     3831.34    118.99 o
   6  12   7    16401.79    16065.95    160.81 o
   7  12   7     4959.01     4348.03     76.18 o
   8  12   7    12949.05    11980.22    148.74 o
   9  12   7     2744.08     2769.49     89.25 o
  10  12   7     1740.38     1455.62     66.01 o
  11  12   7      241.22      495.81    168.58 o
  12  12   7     3847.20     3409.30    356.98 o
  13  12   7      755.76      630.80     99.16 o
  14  12   7      184.85      242.00    257.82 o
  15  12   7     1309.05      935.11    109.08 o
  16  12   7      754.40      590.94    113.73 o
   1  13   7      152.03      341.82     39.66 o
   2  13   7     1192.73     1290.32     42.07 o
   3  13   7        7.94       29.75     28.05 o
   4  13   7      109.56      230.06     79.33 o
   5  13   7     1778.42     1626.25     42.07 o
   6  13   7      730.16     1064.92     33.00 o
   7  13   7     2263.94     2062.76     56.09 o
   8  13   7     1579.26     1488.48     56.09 o
   9  13   7     1540.35     1628.69     76.18 o
  10  13   7      254.46      301.45     69.41 o
  11  13   7     2876.53     2679.26     95.20 o
  12  13   7      622.68      743.00     76.18 o
  13  13   7     1270.23     1532.78    118.58 o
  14  13   7     1052.08      920.30    277.65 o
  15  13   7      354.43      475.98    118.58 o
   0  14   7    13068.09    13624.83    198.32 o
   1  14   7    12521.91    12117.60    347.07 o
   2  14   7    31573.92    31559.51    307.56 o
   3  14   7     3288.49     2664.68    247.90 o
   4  14   7     9975.24     8518.03    267.74 o
   5  14   7     2156.82     1791.85    109.08 o
   6  14   7    12659.30    12462.85    152.36 o
   7  14   7     4616.96     4763.42     76.18 o
   8  14   7     2246.96     2284.46     76.18 o
   9  14   7     5326.87     4969.85    188.41 o
  10  14   7     4735.13     4705.64    118.58 o
  11  14   7      284.34      271.30     99.16 o
  12  14   7     3009.48     3326.92    128.91 o
  13  14   7      121.15      546.37    148.74 o
  14  14   7     1494.20     1718.16    247.90 o
  15  14   7      980.71     1218.61    118.58 o
   1  15   7     1139.42     1088.90     49.58 o
   2  15   7      512.30      384.53     99.16 o
   3  15   7     9538.29     9279.70    132.67 o
   4  15   7     2672.46     2407.89     61.95 o
   5  15   7     1465.88     1516.26     61.95 o
   6  15   7      664.58      727.74     99.16 o
   7  15   7     4336.52     4278.31    356.98 o
   8  15   7      820.84      725.10     70.12 o
   9  15   7     5627.32     5177.87    138.14 o
  10  15   7      645.56      923.95    297.49 o
  11  15   7       42.75      252.53    104.48 o
  12  15   7     1487.16     1335.39    104.48 o
  13  15   7        0.55     -109.08    188.41 o
  14  15   7       25.98     -120.23    109.58 o
   0  16   7    10773.11    10392.15    198.32 o
   1  16   7    23393.83    24170.25    366.90 o
   2  16   7    29831.38    32504.40    329.33 o
   3  16   7     9996.66    10480.91    152.36 o
   4  16   7     9676.38    10817.04    146.75 o
   5  16   7     2067.17     2338.97    208.24 o
   6  16   7     7847.29     8625.23    146.75 o
   7  16   7     5907.63     5993.13    142.79 o
   8  16   7     2930.91     3134.96    113.73 o
   9  16   7     8456.15     9301.81    190.39 o
  10  16   7     3966.92     3755.49    132.67 o
  11  16   7        5.22      103.57    128.91 o
  12  16   7      643.24      811.34    117.12 o
  13  16   7      360.90      494.62    148.74 o
  14  16   7     1165.24      960.97    277.65 o
   1  17   7     2122.04     1826.54    198.32 o
   2  17   7       12.38       53.83    109.08 o
   3  17   7     4210.87     3911.08     99.01 o
   4  17   7       35.58      153.44     59.50 o
   5  17   7        8.85      278.25    406.56 o
   6  17   7       61.35      328.75     76.18 o
   7  17   7     2540.22     2642.96    109.08 o
   8  17   7      179.31      375.94     84.09 o
   9  17   7     4517.77     4323.87    594.97 o
  10  17   7       48.96        6.10    178.49 o
  11  17   7       69.83      201.45    128.31 o
  12  17   7      199.16      233.32    138.83 o
  13  17   7       33.99       33.47    287.57 o
   0  18   7    20006.27    19435.71    337.15 o
   1  18   7    13243.26    13374.26    456.14 o
   2  18   7     9191.42     8575.84    146.75 o
   3  18   7      689.08      561.92    118.99 o
   4  18   7    19562.26    18713.65    265.34 o
   5  18   7      153.11      380.89    138.83 o
   6  18   7    15820.62    16669.62    266.78 o
   7  18   7     1299.39     1125.82    138.83 o
   8  18   7    13314.54    12775.42    872.62 o
   9  18   7     1886.18     2050.71    347.07 o
  10  18   7     5526.80     5350.22    485.89 o
  11  18   7       42.06      -13.73    208.24 o
  12  18   7     2794.78     2989.48    654.47 o
   1  19   7      380.09      286.38     79.33 o
   2  19   7      169.89      191.71     79.33 o
   3  19   7      750.52      430.93     80.69 o
   4  19   7      361.54      169.44    168.58 o
   5  19   7     1954.25     1508.99    148.74 o
   6  19   7     1269.57     1390.41    128.91 o
   7  19   7       15.56      218.16     95.20 o
   8  19   7      708.13      819.60    188.41 o
   9  19   7     1536.35     1505.22    109.58 o
  10  19   7       25.40      469.54    123.89 o
  11  19   7       25.74       -4.96    148.74 o
  12  19   7      269.23      195.19    128.31 o
   0  20   7    19522.92    19217.55    356.98 o
   1  20   7     1373.89     1567.60    208.24 o
   2  20   7     9776.85    10196.78    190.39 o
   3  20   7      114.89      207.34     76.18 o
   4  20   7    16662.07    16372.87    242.72 o
   5  20   7        2.17       -3.31     80.69 o
   6  20   7    16833.63    16803.96    456.14 o
   7  20   7     1425.37     1355.03    148.74 o
   8  20   7     7365.94     7900.09    209.01 o
   9  20   7     1214.23     1626.73    123.89 o
  10  20   7     7784.71     7421.87    185.84 o
  11  20   7       32.93      254.32    228.07 o
   1  21   7     1479.97     1418.92    237.99 o
   2  21   7      380.54      414.38     90.35 o
   3  21   7       10.66      -47.60     66.01 o
   4  21   7      585.68      632.43     84.14 o
   5  21   7     1542.79     1654.77     99.01 o
   6  21   7     2347.85     2319.14    237.99 o
   7  21   7      408.26      710.55    102.04 o
   8  21   7       73.56      344.59    102.04 o
   9  21   7     1551.91     1656.26    109.58 o
  10  21   7      268.27      652.49    123.89 o
   0  22   7    18413.95    18463.92    535.47 o
   1  22   7      632.92      571.36    118.58 o
   2  22   7    14430.79    14610.44    313.43 o
   3  22   7      312.75      441.86    158.66 o
   4  22   7     9968.61     9551.72    209.01 o
   5  22   7      105.84      246.85    406.56 o
   6  22   7     8693.23     8987.39    204.07 o
   7  22   7     1534.21     1283.68    208.24 o
   8  22   7     6295.30     6480.69    175.92 o
   9  22   7      122.24      464.73    104.48 o
   1  23   7      946.34      861.22    157.20 o
   2  23   7       39.31       32.23    109.58 o
   3  23   7       18.65      186.42    132.01 o
   4  23   7      203.70      327.23     98.17 o
   5  23   7     1458.99     1633.92    168.57 o
   6  23   7      601.70      435.15    118.58 o
   7  23   7      413.66      344.15    113.73 o
   0  24   7     2876.62     2241.06    237.99 o
   1  24   7     2484.52     2986.58    823.04 o
   2  24   7     3126.17     2963.07    214.33 o
   3  24   7       11.43      147.50    109.58 o
   4  24   7     4975.97     3556.65    287.57 o
   5  24   7      840.89      629.36    327.23 o
   6  24   7     1759.26     2089.20    140.24 o
   1  25   7      697.80      752.16    132.67 o
   2  25   7        9.30      297.49    446.23 o
   3  25   7       16.58      199.08    555.31 o
   0   0   8    17254.33    15231.25    297.49 o
   1   0   8   164543.50   165104.36   1884.07 o
   2   0   8    19738.71    17829.29    218.16 o
   3   0   8    70873.77    71812.96    773.46 o
   4   0   8    79910.09    79111.27    852.79 o
   5   0   8     7667.68     7040.49     99.16 o
   6   0   8    11508.42    10174.00    158.66 o
   7   0   8    26820.05    23065.03    317.32 o
   8   0   8    49809.86    49521.39    654.47 o
   9   0   8    16371.93    17016.16    237.99 o
  10   0   8    33283.73    33298.52    436.31 o
  11   0   8     1272.85     1150.28     99.16 o
  12   0   8    33048.16    31077.30    575.14 o
  13   0   8      520.10      396.65    118.99 o
  14   0   8     9800.23     9777.35    257.82 o
  15   0   8     1824.95     1646.09    158.66 o
  16   0   8    12757.70    13069.52    416.48 o
  17   0   8      364.66      594.97    158.66 o
  18   0   8     4071.40     3986.30    237.99 o
   1   1   8     9391.22     8341.50    128.91 o
   2   1   8     3239.12     5215.98     56.09 o
   3   1   8     7906.64     9836.89     98.17 o
   4   1   8      254.62      276.92     49.58 o
   5   1   8       67.18      490.95     49.58 o
   6   1   8     5912.93     6505.98     84.14 o
   7   1   8     8738.00     9134.13    104.48 o
   8   1   8     2952.01     3749.88    158.66 o
   9   1   8      235.49      429.47     33.00 o
  10   1   8     1499.47     2003.85     56.09 o
  11   1   8       62.67      224.63     33.00 o
  12   1   8      823.27     1429.79    109.08 o
  13   1   8      138.57      258.79     61.95 o
  14   1   8       21.71      406.81     84.14 o
  15   1   8      322.74      549.94    109.08 o
  16   1   8      314.36      549.90    112.19 o
  17   1   8      303.69      555.31    118.58 o
  18   1   8        2.32      235.51    178.49 o
   0   2   8      201.20      475.98     39.66 o
   1   2   8    60312.50    68998.48    565.22 o
   2   2   8    52455.57    53863.89    398.01 o
   3   2   8    32018.81    33101.01    273.19 o
   4   2   8    48971.58    49878.41    378.64 o
   5   2   8    22332.93    22297.16    198.32 o
   6   2   8    28680.96    28648.25    252.42 o
   7   2   8     3911.47     4071.82    158.66 o
   8   2   8    29205.54    27238.68    256.89 o
   9   2   8    16567.85    16951.16    188.93 o
  10   2   8    38894.52    40454.11    535.47 o
  11   2   8      923.54     1045.07     69.41 o
  12   2   8    12958.88    14345.62    327.23 o
  13   2   8     7419.43     8063.25    123.89 o
  14   2   8     6408.20     6245.62    228.07 o
  15   2   8     2343.71     2488.60    113.73 o
  16   2   8     8745.98     9495.83    245.11 o
  17   2   8      932.10      837.06    287.57 o
  18   2   8     3075.43     2780.84    406.56 o
   1   3   8     5074.33     5874.52    128.91 o
   2   3   8     1652.96     1042.05     29.75 o
   3   3   8    19195.37    19331.93    188.41 o
   4   3   8     8867.41     7783.83     76.18 o
   5   3   8     5967.45     4870.36     61.95 o
   6   3   8    28344.24    26243.17    237.17 o
   7   3   8     3139.84     4121.73    188.41 o
   8   3   8    17530.60    15020.47    157.20 o
   9   3   8     1257.38     1174.98    118.99 o
  10   3   8    12767.44    12825.14    160.81 o
  11   3   8     7947.09     6939.37    109.58 o
  12   3   8     1994.58     1995.52    237.99 o
  13   3   8     1596.26     1894.04     70.12 o
  14   3   8      930.57     1285.14    267.74 o
  15   3   8     3539.02     2914.54    337.15 o
  16   3   8      183.88      598.55    138.83 o
  17   3   8      329.81      454.08     95.20 o
  18   3   8      462.52      624.88    112.19 o
   0   4   8    63157.63    63721.35    654.47 o
   1   4   8      478.92      984.60     49.58 o
   2   4   8    10253.68     9955.88     98.17 o
   3   4   8      911.26      420.26     39.66 o
   4   4   8     8647.03     7900.76    168.58 o
   5   4   8    18390.19    17194.67    154.26 o
   6   4   8    11017.51     8875.04    297.49 o
   7   4   8      180.56       79.33     49.58 o
   8   4   8    20378.92    18816.86    200.10 o
   9   4   8      889.09      913.83    158.66 o
  10   4   8    19866.33    19542.13    317.32 o
  11   4   8      901.88      977.67    218.16 o
  12   4   8    12033.72    11709.58    406.56 o
  13   4   8     7107.73     6011.56    118.99 o
  14   4   8    10573.12    10097.04    174.87 o
  15   4   8     1195.26      964.65     90.35 o
  16   4   8     5169.16     4810.66    327.23 o
  17   4   8      185.80       55.78    109.58 o
   1   5   8     5503.49     5593.00     70.12 o
   2   5   8     1247.30     1061.86     42.07 o
   3   5   8     2240.98     2241.23     42.07 o
   4   5   8     4626.62     4672.38     89.25 o
   5   5   8       58.28      228.50     28.05 o
   6   5   8    15691.64    17255.31    485.89 o
   7   5   8      170.65       76.09    128.91 o
   8   5   8       48.68      484.30     33.00 o
   9   5   8      695.18      701.98     59.50 o
  10   5   8      357.69      582.88     79.33 o
  11   5   8     5523.03     5614.10    104.48 o
  12   5   8     1020.27     1296.91     61.95 o
  13   5   8     2051.09     1818.59    347.07 o
  14   5   8     1253.22     1358.00    158.66 o
  15   5   8      126.31      146.04     76.18 o
  16   5   8      348.36      712.26    113.73 o
  17   5   8      685.76     1019.63    109.58 o
   0   6   8   154332.05   159471.95   1507.26 o
   1   6   8     1520.53     1479.17     49.58 o
   2   6   8    32828.79    32679.84    259.15 o
   3   6   8      481.38      442.74     69.41 o
   4   6   8    34169.81    33603.91    466.06 o
   5   6   8    10435.19    10841.58    376.81 o
   6   6   8    22118.04    21928.48    208.96 o
   7   6   8     9494.53     8534.33    113.73 o
   8   6   8    30999.43    30479.39    426.40 o
   9   6   8       10.14      107.98     49.58 o
  10   6   8    21252.13    20598.58    223.07 o
  11   6   8     1741.01     1825.11    118.99 o
  12   6   8     6150.36     6915.69    168.58 o
  13   6   8     3073.48     3183.12     84.14 o
  14   6   8     4821.25     5563.01    118.58 o
  15   6   8      258.90      257.40    218.16 o
  16   6   8     6599.21     7155.80    366.90 o
  17   6   8        0.76       36.83    188.41 o
   1   7   8    43343.78    47101.16    335.69 o
   2   7   8        9.32      130.89     39.66 o
   3   7   8    17093.26    19002.02    237.99 o
   4   7   8    10883.89    10446.48    347.07 o
   5   7   8        6.35      169.16     28.05 o
   6   7   8    32086.05    29503.78    644.55 o
   7   7   8     6912.30     5449.49     79.33 o
   8   7   8       38.33      259.24     33.00 o
   9   7   8    20236.29    20099.61    684.22 o
  10   7   8       35.55      440.09     99.16 o
  11   7   8     5169.76     5614.31     99.16 o
  12   7   8     3438.06     3869.85     99.16 o
  13   7   8      295.06      268.46    109.08 o
  14   7   8      408.41      750.39     89.25 o
  15   7   8     5165.45     5239.47    624.72 o
  16   7   8     1577.54     2368.90    386.73 o
  17   7   8     2429.84     2725.21    218.16 o
   0   8   8    18153.84    17254.15    218.16 o
   1   8   8       97.18      317.03     39.66 o
   2   8   8    41809.01    40630.95    333.18 o
   3   8   8     7404.64     6666.36     90.35 o
   4   8   8    22270.35    21411.40    202.98 o
   5   8   8     8117.15     8046.43    188.41 o
   6   8   8    21001.79    20091.38    188.93 o
   7   8   8    10515.37    11277.86    188.41 o
   8   8   8     6425.23     5891.28     84.14 o
   9   8   8      643.54      912.29     47.60 o
  10   8   8    13932.39    15328.97    277.65 o
  11   8   8     2413.22     2500.74     99.16 o
  12   8   8     4201.88     4322.64    118.99 o
  13   8   8     1885.05     2091.65    138.83 o
  14   8   8     5114.29     4438.89    118.58 o
  15   8   8      314.80      842.73    198.32 o
  16   8   8     4771.04     4469.67    157.20 o
  17   8   8        2.56      150.73    104.48 o
   1   9   8    12432.41    12558.17    132.67 o
   2   9   8     7870.92     7409.69    128.91 o
   3   9   8      160.75      296.12     49.58 o
   4   9   8    20299.94    20578.16    202.98 o
   5   9   8     7886.42     6825.99    118.99 o
   6   9   8    20414.50    22043.79    202.98 o
   7   9   8       23.92      153.25     33.00 o
   8   9   8     6254.08     6456.66     98.17 o
   9   9   8    17477.00    16698.06    585.05 o
  10   9   8      241.73      465.30     35.48 o
  11   9   8     1147.90     1100.79     70.12 o
  12   9   8     2074.85     2328.69    138.83 o
  13   9   8     1158.75     1260.77    118.99 o
  14   9   8     4960.68     5207.37    132.67 o
  15   9   8     5401.49     4898.67    126.21 o
  16   9   8      194.20      418.01     95.20 o
  17   9   8     4876.10     4703.65    194.83 o
   0  10   8      966.29      634.64     59.50 o
   1  10   8     4061.00     2871.57    128.91 o
   2  10   8     5921.37     5545.29    109.08 o
   3  10   8    17713.80    17185.29    733.80 o
   4  10   8     4730.22     4562.22     70.12 o
   5  10   8     2628.00     2275.33     47.60 o
   6  10   8    18526.04    18820.92    168.28 o
   7  10   8     8138.75     8154.73    104.48 o
   8  10   8     6859.76     6249.91     90.35 o
   9  10   8     3179.17     3202.86     68.88 o
  10  10   8     8533.04     7793.38    123.89 o
  11  10   8     4175.29     3764.47    109.08 o
  12  10   8     7379.84     7359.73    126.21 o
  13  10   8        4.58        0.00     79.33 o
  14  10   8     2880.90     3213.94    277.65 o
  15  10   8      297.30      328.00     89.25 o
  16  10   8     1027.36     1176.22    118.99 o
   1  11   8     9872.97     9451.88    128.91 o
   2  11   8     6290.05     6452.46    287.57 o
   3  11   8        1.38       95.86     18.81 o
   4  11   8     1600.18     1114.63     35.48 o
   5  11   8     1514.87     1489.35    148.74 o
   6  11   8     8083.81     7262.11    158.66 o
   7  11   8      514.00      498.26    109.08 o
   8  11   8     3939.75     3692.68     76.18 o
   9  11   8    13756.58    13099.09    153.05 o
  10  11   8       38.93       85.94     53.22 o
  11  11   8     3009.92     2845.89     90.35 o
  12  11   8     3669.56     4568.43    178.49 o
  13  11   8       35.19      -29.75     89.25 o
  14  11   8     3725.41     3884.92    118.58 o
  15  11   8     1995.13     2113.48    104.48 o
  16  11   8      526.72      480.38    128.91 o
   0  12   8     5646.66     6108.37    118.99 o
   1  12   8      229.25      333.18     69.41 o
   2  12   8     1377.57     1334.43     49.58 o
   3  12   8     3155.12     3341.03    109.08 o
   4  12   8     2452.09     2264.95    109.08 o
   5  12   8     2520.70     2575.12     49.58 o
   6  12   8     4925.11     5019.55     99.16 o
   7  12   8     2078.16     1748.08    148.74 o
   8  12   8      943.27     1119.47     99.16 o
   9  12   8     1296.51     1295.27     66.01 o
  10  12   8     2479.00     2842.72     84.09 o
  11  12   8     3295.92     3239.35     99.01 o
  12  12   8     3274.39     3378.11    128.91 o
  13  12   8      492.64      693.11     99.16 o
  14  12   8      279.82      302.06     90.35 o
  15  12   8      551.76      561.51     95.20 o
  16  12   8      528.16      734.08    307.40 o
   1  13   8     4893.67     5017.66     70.12 o
   2  13   8      461.11      307.72     28.05 o
   3  13   8      897.95     1090.78     42.07 o
   4  13   8    17969.90    17150.58    307.40 o
   5  13   8    11583.35    11655.42    525.56 o
   6  13   8    13256.03    12049.54    128.91 o
   7  13   8      101.27      200.31     42.07 o
   8  13   8      119.82      245.50     47.60 o
   9  13   8      738.06     1084.75     66.01 o
  10  13   8     5721.51     5551.73    287.57 o
  11  13   8       52.59      221.64    109.08 o
  12  13   8     9194.86     9033.97    436.31 o
  13  13   8     2170.26     2067.00    138.14 o
  14  13   8     1299.53     1433.06    347.07 o
  15  13   8      163.28      268.98    168.58 o
   0  14   8      844.41      555.31     59.50 o
   1  14   8     1842.94     2027.10    168.57 o
   2  14   8     2531.94     2364.22     99.16 o
   3  14   8     8258.95     8184.15    109.58 o
   4  14   8      388.32      479.30     59.50 o
   5  14   8     2286.28     2436.22    188.41 o
   6  14   8     1784.23     1587.58     42.07 o
   7  14   8     1194.00     1241.88     47.60 o
   8  14   8     2926.82     2537.12    109.08 o
   9  14   8     3568.85     3418.33     95.20 o
  10  14   8       59.42      300.79    138.83 o
  11  14   8     4157.92     3867.41    140.24 o
  12  14   8      265.74      273.08     90.35 o
  13  14   8       79.20      276.41    109.58 o
  14  14   8      206.64      453.01    138.83 o
  15  14   8      132.94      310.32    113.73 o
   1  15   8     3026.74     2697.00     79.33 o
   2  15   8      389.35      347.76     49.58 o
   3  15   8      416.19      423.83     47.60 o
   4  15   8    14641.30    14433.95    475.98 o
   5  15   8     4247.23     3728.59     70.12 o
   6  15   8     6054.71     6215.93    138.83 o
   7  15   8     3022.73     2468.20     80.69 o
   8  15   8     1776.14     2011.85    198.32 o
   9  15   8     1355.64     1266.16    287.57 o
  10  15   8     4633.46     4731.27    267.74 o
  11  15   8      400.65      286.99    113.73 o
  12  15   8     5579.40     5534.67    317.32 o
  13  15   8      253.65      474.81    118.58 o
  14  15   8     2825.10     3254.86    228.07 o
   0  16   8     1393.82     1388.26     79.33 o
   1  16   8      119.35      225.37     49.58 o
   2  16   8      507.82      661.74     47.60 o
   3  16   8       45.67      -26.44     69.41 o
   4  16   8      313.73      393.09     49.58 o
   5  16   8      640.99      696.64     69.41 o
   6  16   8     1035.97      904.80    168.57 o
   7  16   8     1162.09     1262.34    228.07 o
   8  16   8     1469.67     1677.54    208.24 o
   9  16   8      100.17      205.54    138.83 o
  10  16   8       19.42      102.21    168.58 o
  11  16   8       77.35      118.99     98.17 o
  12  16   8       19.97      250.74    128.91 o
  13  16   8      220.70      146.99    138.83 o
  14  16   8     1148.96     1424.15    366.90 o
   1  17   8       19.88       45.33     47.60 o
   2  17   8      412.95      322.28     99.16 o
   3  17   8       28.51       89.25    109.08 o
   4  17   8      442.29      592.25    109.08 o
   5  17   8      897.97     1140.92    188.41 o
   6  17   8     8792.93     7797.96    327.23 o
   7  17   8      149.80      143.40     90.35 o
   8  17   8     2492.67     1864.44    228.07 o
   9  17   8     6135.87     6773.49    495.81 o
  10  17   8      717.77      969.85    386.73 o
  11  17   8      637.28     1081.88    168.58 o
  12  17   8     3162.81     3515.34    456.14 o
  13  17   8      224.96      167.47    117.12 o
   0  18   8     6396.38     6762.83    178.49 o
   1  18   8        1.70      187.31     99.16 o
   2  18   8       57.96      115.03    128.91 o
   3  18   8     2268.55     2190.39    138.83 o
   4  18   8      393.33      590.01    138.83 o
   5  18   8     1229.28     1490.76    104.48 o
   6  18   8     1617.73     1735.84     98.17 o
   7  18   8     2526.61     2039.46    297.49 o
   8  18   8      462.21      554.48    102.04 o
   9  18   8        1.10       32.67     91.53 o
  10  18   8      413.25      593.29     98.17 o
  11  18   8       29.62      200.78    317.32 o
  12  18   8       98.78      518.58    128.91 o
   1  19   8      401.44      279.44    178.49 o
   2  19   8      609.91      597.24     68.88 o
   3  19   8     3421.97     3640.30    132.67 o
   4  19   8     1388.63     1719.13    109.08 o
   5  19   8     1699.14     1342.90    158.66 o
   6  19   8     4188.07     4541.35    297.49 o
   7  19   8       89.28      164.33    109.08 o
   8  19   8     1661.34     2593.99    128.91 o
   9  19   8     2044.94     2055.35    128.91 o
  10  19   8     1833.46     1949.07    123.89 o
  11  19   8     1574.90     1520.35    126.21 o
  12  19   8     4825.29     4860.38    185.84 o
   0  20   8     4186.19     3312.00    158.66 o
   1  20   8     1284.67     1263.94     99.16 o
   2  20   8     4083.78     3758.16    119.92 o
   3  20   8       99.44      100.81     80.69 o
   4  20   8      642.52      819.67    198.32 o
   5  20   8     1115.73     1101.62    109.08 o
   6  20   8        6.67       12.75    148.74 o
   7  20   8     1482.74     1473.08     99.01 o
   8  20   8      680.51      784.52    267.74 o
   9  20   8      613.66      845.76     95.20 o
  10  20   8     3683.82     3453.70    161.38 o
  11  20   8      572.95      588.66    132.67 o
   1  21   8      443.57      601.43    168.58 o
   2  21   8       32.64      381.00    237.99 o
   3  21   8     2363.68     2402.79    168.57 o
   4  21   8     1098.41      756.53    148.74 o
   5  21   8        1.93       18.03     76.18 o
   6  21   8     2088.24     2250.85    113.73 o
   7  21   8     1053.81      905.97    158.66 o
   8  21   8     1184.83      977.31    148.74 o
   9  21   8     2770.06     3052.28    475.98 o
  10  21   8     1220.90      886.23    218.16 o
   0  22   8        3.91      178.49    158.66 o
   1  22   8      456.80      596.35    317.32 o
   2  22   8      143.79     -175.44    297.49 o
   3  22   8      128.39        9.92     98.17 o
   4  22   8      442.19      542.48    287.57 o
   5  22   8     2162.07     2117.37    113.73 o
   6  22   8     3056.88     2934.04    247.90 o
   7  22   8      175.94      245.01    158.66 o
   8  22   8     2540.23     2896.95    128.31 o
   1  23   8      375.75       59.50    132.01 o
   2  23   8      210.34      -82.83    118.58 o
   3  23   8     1272.81     1246.65    117.12 o
   4  23   8       84.29      368.00    123.89 o
   5  23   8       16.04       69.41    112.19 o
   6  23   8     1315.62     1511.40    237.99 o
   7  23   8      312.37      315.35    198.32 o
   0  24   8       17.97      475.98    198.32 o
   1  24   8      262.42      823.28    575.14 o
   2  24   8     2382.17     2397.82    160.81 o
   3  24   8      389.10      452.33    175.92 o
   4  24   8     1516.57     1272.99    170.94 o
   5  24   8       40.80       63.90    117.12 o
   1  25   8       74.61      125.26    257.82 o
   2  25   8       70.42      157.87    171.54 o
   1   1   9      116.88       19.83     28.05 o
   2   1   9    37086.09    39021.06    307.56 o
   3   1   9     1344.69     1019.41     33.00 o
   4   1   9    10428.41    11487.87    237.99 o
   5   1   9    13426.09    13515.76    126.21 o
   6   1   9    23855.92    24469.03    594.97 o
   7   1   9     5368.29     4815.25    168.58 o
   8   1   9    16398.35    15721.49    297.49 o
   9   1   9     4382.31     3680.21     70.12 o
  10   1   9     9472.14     8434.04    128.31 o
  11   1   9     4548.27     4294.65     89.25 o
  12   1   9     1345.89     1195.46    148.74 o
  13   1   9     6680.94     6933.12    154.26 o
  14   1   9     1689.15     1450.24    178.49 o
  15   1   9     1434.09     1394.13    113.73 o
  16   1   9      648.25      892.46    126.21 o
  17   1   9     6826.92     6629.25    971.79 o
  18   1   9      209.11       61.83    118.58 o
   0   2   9     1086.86     1725.41     59.50 o
   1   2   9    10785.75    12773.04    228.07 o
   2   2   9     2048.15     1965.21     59.50 o
   3   2   9      431.51      149.40     28.05 o
   4   2   9     4654.26     4513.30     89.25 o
   5   2   9     1777.53     1459.36     49.58 o
   6   2   9     1515.36     1402.15    138.83 o
   7   2   9      103.83      197.00     39.66 o
   8   2   9      414.27      794.06     59.50 o
   9   2   9     2019.14     2412.94     89.25 o
  10   2   9        0.99       54.54    138.83 o
  11   2   9      532.91      649.06    118.99 o
  12   2   9      899.45      690.88    128.91 o
  13   2   9     4360.73     4198.76     90.35 o
  14   2   9      792.51     1036.98    188.41 o
  15   2   9     1655.62     1942.33    113.73 o
  16   2   9     2460.37     2527.62    132.67 o
  17   2   9     1085.35     1160.67    307.40 o
  18   2   9       66.48     -176.16    237.99 o
   1   3   9     1868.89     2060.98     59.50 o
   2   3   9    34512.92    32600.43    704.05 o
   3   3   9      192.56      290.65     29.75 o
   4   3   9      477.88      597.76     33.00 o
   5   3   9     2114.64     1885.95     59.50 o
   6   3   9      353.93      220.49     79.33 o
   7   3   9     2360.75     1326.51     49.58 o
   8   3   9     8453.42     8672.23    545.39 o
   9   3   9    11691.65    10837.65    307.40 o
  10   3   9     2763.41     2278.74    198.32 o
  11   3   9     9214.75     9181.50    396.65 o
  12   3   9     1320.79     1081.68     70.12 o
  13   3   9     5554.13     5434.96    118.58 o
  14   3   9     3256.15     2463.21    112.19 o
  15   3   9     4657.75     4042.79    228.07 o
  16   3   9      102.02       16.78     90.35 o
  17   3   9     5909.34     5485.74    218.16 o
   0   4   9    86098.04    94600.33    991.62 o
   1   4   9    32482.51    28517.82    242.72 o
   2   4   9     3417.10     3251.25    178.49 o
   3   4   9     7211.87     6715.13    109.08 o
   4   4   9      805.40      865.90     49.58 o
   5   4   9     2773.20     2896.75     59.50 o
   6   4   9    20283.14    22848.78    366.90 o
   7   4   9     7150.00     6970.24    109.08 o
   8   4   9     1259.26     1793.18    158.66 o
   9   4   9     2946.78     2542.80     79.33 o
  10   4   9       52.52      -14.17     47.60 o
  11   4   9      589.62      592.54    178.49 o
  12   4   9       16.16      329.71     89.25 o
  13   4   9      592.64      727.65    128.91 o
  14   4   9       20.82       79.33     70.12 o
  15   4   9        2.68      213.20     89.25 o
  16   4   9      325.61      276.13     84.09 o
  17   4   9      608.01     1056.14    123.89 o
   1   5   9     1313.14     1374.60     33.00 o
   2   5   9    10415.67    10576.69    104.48 o
   3   5   9     6959.50     7329.14     89.25 o
   4   5   9     3189.71     3312.12     56.09 o
   5   5   9      566.18      489.20     79.33 o
   6   5   9     1144.56      922.31     42.07 o
   7   5   9      781.34     1514.46     47.60 o
   8   5   9       85.73      103.13     33.00 o
   9   5   9       20.94       69.41     28.05 o
  10   5   9      897.25      631.64     51.02 o
  11   5   9     3212.06     2968.95    109.08 o
  12   5   9    20710.36    20964.96    259.15 o
  13   5   9      255.16      282.01     61.95 o
  14   5   9      859.47     1129.76    148.74 o
  15   5   9     4278.57     4490.30    138.14 o
  16   5   9      429.58      835.91    198.32 o
  17   5   9     4502.79     5106.56    674.30 o
   0   6   9    19135.03    19455.54    237.99 o
   1   6   9     7988.48     9549.29     98.17 o
   2   6   9    29457.56    31006.04    245.11 o
   3   6   9     8725.32     9068.85     90.35 o
   4   6   9     7151.15     6708.09    178.49 o
   5   6   9     3781.45     3095.88     79.33 o
   6   6   9     3056.07     3858.99     61.95 o
   7   6   9     8343.09     8420.81    128.91 o
   8   6   9      273.77       27.77     33.00 o
   9   6   9     5834.13     6074.21     90.35 o
  10   6   9      138.95       59.50     47.60 o
  11   6   9    15635.54    16556.13    202.98 o
  12   6   9     1465.49     1804.79    228.07 o
  13   6   9     2922.23     2766.65     84.14 o
  14   6   9     1488.98     1159.23    208.24 o
  15   6   9      464.34      656.30     95.20 o
  16   6   9      198.33        3.97    104.48 o
  17   6   9     1507.17     1784.36    128.91 o
   1   7   9     3371.81     4127.51     99.16 o
   2   7   9       26.73      195.49     49.58 o
   3   7   9     4096.79     5032.77     89.25 o
   4   7   9       31.92       49.58     49.58 o
   5   7   9     2431.62     3286.42     61.95 o
   6   7   9      748.90      624.88     42.07 o
   7   7   9     3834.89     2847.68     61.95 o
   8   7   9      460.13      496.64     99.16 o
   9   7   9     3379.65     2704.97     61.95 o
  10   7   9       24.86      214.37     79.33 o
  11   7   9      248.57      619.76     61.95 o
  12   7   9    11170.81     9998.91    168.57 o
  13   7   9     3055.59     3453.86     90.35 o
  14   7   9     3008.20     2755.92    128.91 o
  15   7   9     3417.96     3256.97    123.89 o
  16   7   9      312.35      537.18    277.65 o
  17   7   9     3473.13     3874.85    152.36 o
   0   8   9      285.63      337.15     59.50 o
   1   8   9     2358.93     1546.92     47.60 o
   2   8   9    15958.97    16793.40    247.90 o
   3   8   9    16006.40    13932.83    188.41 o
   4   8   9       32.71       19.83     42.07 o
   5   8   9    18217.67    18375.42    188.93 o
   6   8   9     3618.49     2845.98     56.09 o
   7   8   9     4974.13     5453.54    228.07 o
   8   8   9      622.40      252.59     47.60 o
   9   8   9     3831.14     3918.58     76.18 o
  10   8   9      275.59      239.93     89.25 o
  11   8   9     6128.33     5683.68    118.58 o
  12   8   9     5787.51     5566.94    277.65 o
  13   8   9     3899.53     3485.43    188.41 o
  14   8   9      803.76      916.99    188.41 o
  15   8   9      515.94      470.41     84.09 o
  16   8   9      420.13      389.81    138.83 o
  17   8   9     1959.64     1803.43    614.80 o
   1   9   9      187.84      271.27     33.00 o
   2   9   9     7891.64     7187.73     90.35 o
   3   9   9     4562.14     4882.41     76.18 o
   4   9   9      459.02      923.07     99.16 o
   5   9   9      324.39      587.91     33.00 o
   6   9   9        0.36      239.65     33.00 o
   7   9   9     6631.10     7145.85    109.08 o
   8   9   9     1085.69      946.78     47.60 o
   9   9   9     6004.38     6216.00    168.58 o
  10   9   9       16.05       14.87     59.50 o
  11   9   9      972.97     1091.87    109.08 o
  12   9   9     2249.27     2321.50    178.49 o
  13   9   9     4663.63     4156.77    228.07 o
  14   9   9      172.11      452.38     76.18 o
  15   9   9      790.42      649.60    208.24 o
  16   9   9      293.72      335.37    287.57 o
   0  10   9      506.53      456.14     59.50 o
   1  10   9    32984.09    33124.05    287.23 o
   2  10   9       20.43       -9.92     69.41 o
   3  10   9    71578.28    73676.30    626.87 o
   4  10   9     5142.88     5873.66    138.83 o
   5  10   9    46121.82    45787.85    862.71 o
   6  10   9     1439.86     1747.74    228.07 o
   7  10   9     9229.08     7993.73    104.48 o
   8  10   9      106.01      169.99     47.60 o
   9  10   9     6685.24     6389.04    138.83 o
  10  10   9       42.69      131.39     51.02 o
  11  10   9     2131.78     2222.55    198.32 o
  12  10   9     1890.32     1694.15    118.99 o
  13  10   9     4593.31     4256.50    109.58 o
  14  10   9     1038.27     1158.27    158.66 o
  15  10   9      963.62      826.19    128.91 o
  16  10   9     1738.81     1671.39    138.14 o
   1  11   9        1.17       19.83     59.50 o
   2  11   9      834.66     1347.43     99.16 o
   3  11   9     2101.13     2024.65     59.50 o
   4  11   9       50.47       39.66     33.00 o
   5  11   9      307.23      605.05     42.07 o
   6  11   9      684.13      404.57     39.66 o
   7  11   9    10074.52     9420.47    198.32 o
   8  11   9     2702.27     2667.78     70.12 o
   9  11   9      350.14      296.12     49.58 o
  10  11   9      142.79      241.19     53.22 o
  11  11   9     4303.56     4512.86    178.49 o
  12  11   9       67.36      197.38     79.33 o
  13  11   9     1889.52     2008.34    118.99 o
  14  11   9       45.17      277.65     84.14 o
  15  11   9      404.19      634.47    128.91 o
  16  11   9        1.57     -118.99    112.19 o
   0  12   9    15034.81    16262.53    237.99 o
   1  12   9    36519.30    38762.54    350.59 o
   2  12   9     3792.96     3213.94     70.12 o
   3  12   9    53984.73    53498.64    490.23 o
   4  12   9      683.73      498.98     42.07 o
   5  12   9    41165.35    42204.73    377.86 o
   6  12   9       12.44       46.28     19.83 o
   7  12   9     7689.48     8094.76    208.24 o
   8  12   9     2954.49     3113.81     84.14 o
   9  12   9     8066.29     7731.30    386.73 o
  10  12   9       93.63      146.76    109.08 o
  11  12   9     2256.18     2344.11    109.08 o
  12  12   9      475.70      493.97    109.08 o
  13  12   9     4092.37     3978.39    126.21 o
  14  12   9      640.51      694.72    347.07 o
  15  12   9     1919.11     2183.18    112.19 o
   1  13   9      498.91      563.76     59.50 o
   2  13   9       71.58       69.41     42.07 o
   3  13   9      522.24      605.55     79.33 o
   4  13   9       82.10       89.25     49.58 o
   5  13   9     1302.60     1024.23     47.60 o
   6  13   9     2386.81     2603.73     47.60 o
   7  13   9      255.03      268.84     79.33 o
   8  13   9      100.85       74.37     59.50 o
   9  13   9      957.78     1174.37    118.99 o
  10  13   9     1218.03     1361.69    128.91 o
  11  13   9     1501.13     1668.78    104.48 o
  12  13   9     3484.20     3490.01    456.14 o
  13  13   9     1010.29     1289.41    112.19 o
  14  13   9      995.61      978.17    109.58 o
  15  13   9      294.51     1053.03    132.67 o
   0  14   9    38873.95    38752.42    535.47 o
   1  14   9    22686.83    22488.52    231.07 o
   2  14   9    13253.75    13417.46    160.81 o
   3  14   9    46222.84    47201.21    462.78 o
   4  14   9     3601.93     4112.31     79.33 o
   5  14   9    17460.49    16833.51    208.24 o
   6  14   9     3684.85     3450.94     56.09 o
   7  14   9     8559.35     8358.94    138.14 o
   8  14   9     3447.40     3646.45    109.08 o
   9  14   9     4071.47     4089.26     95.20 o
  10  14   9     1460.52     1493.68    257.82 o
  11  14   9     4949.99     4898.00    188.41 o
  12  14   9      905.67      888.85    118.99 o
  13  14   9     1168.50     1519.23    475.98 o
  14  14   9      423.24      616.63    113.73 o
   1  15   9     1059.35      664.53     42.07 o
   2  15   9     2195.84     1866.14     59.50 o
   3  15   9      322.43      337.15     35.48 o
   4  15   9      143.83      239.15     39.66 o
   5  15   9      607.34      498.98     39.66 o
   6  15   9      263.68      398.98     53.22 o
   7  15   9     1768.46     1694.51     61.95 o
   8  15   9     3168.36     3091.94    128.91 o
   9  15   9       60.06      162.26     68.88 o
  10  15   9      160.89      352.63    128.91 o
  11  15   9       62.21      140.07    109.58 o
  12  15   9      140.36      406.56    128.91 o
  13  15   9        1.56      178.49    158.66 o
  14  15   9       31.80       59.50    126.21 o
   0  16   9    20242.34    19653.86    317.32 o
   1  16   9     2722.18     2473.95    109.08 o
   2  16   9     5218.94     4643.93    109.08 o
   3  16   9    20463.81    19111.95    376.81 o
   4  16   9     3543.86     2906.58     99.16 o
   5  16   9     2815.00     2529.98     84.09 o
   6  16   9     2985.40     2831.35    148.74 o
   7  16   9     9981.70    10675.24    257.82 o
   8  16   9     1578.61     1613.24    188.41 o
   9  16   9     4773.82     4525.25    327.23 o
  10  16   9      495.08      576.88    109.58 o
  11  16   9     7693.96     7247.71    188.93 o
  12  16   9      103.06      334.82    113.73 o
  13  16   9     2042.81     2253.40    406.56 o
   1  17   9       46.25       59.50     56.09 o
   2  17   9     4663.15     4334.55    178.49 o
   3  17   9     1573.02     1741.19     76.18 o
   4  17   9      296.08      305.71     90.35 o
   5  17   9     1346.58     1377.30    148.74 o
   6  17   9     1649.37     1675.83    138.83 o
   7  17   9     2033.57     1787.36    198.32 o
   8  17   9     8942.13     8876.78    386.73 o
   9  17   9     1165.02     1434.18    218.16 o
  10  17   9     6561.80     5824.99    347.07 o
  11  17   9     1582.62     1773.35    257.82 o
  12  17   9      128.40       39.66    257.82 o
  13  17   9      198.26      251.99    118.58 o
   0  18   9      315.95      456.14     79.33 o
   1  18   9    16443.51    16757.29    259.15 o
   2  18   9     2258.00     2349.04    168.57 o
   3  18   9    25150.34    26209.57    357.39 o
   4  18   9     1570.08     1691.58     99.16 o
   5  18   9    21022.82    21448.46    575.14 o
   6  18   9     3778.01     3953.89    228.07 o
   7  18   9    10973.66    11105.80    426.40 o
   8  18   9     1699.16     1991.36    113.73 o
   9  18   9     9810.99     9735.33    237.99 o
  10  18   9       57.08      138.83    138.14 o
  11  18   9     9689.46     9118.44    265.34 o
  12  18   9      590.55      718.08    307.40 o
   1  19   9       93.24      282.25    168.58 o
   2  19   9     2136.13     2087.62     99.01 o
   3  19   9     1766.58     1752.72    277.65 o
   4  19   9     1008.93      925.24     99.01 o
   5  19   9      380.89      514.47    198.32 o
   6  19   9      114.30      109.08     84.14 o
   7  19   9      857.99      805.05    168.58 o
   8  19   9      992.34     1103.76    128.91 o
   9  19   9       59.43      416.48     99.01 o
  10  19   9     1494.58     1616.83    317.32 o
  11  19   9     1009.34     1212.18    132.67 o
   0  20   9      120.16      198.32     99.16 o
   1  20   9    10741.45    10165.59    525.56 o
   2  20   9     1263.75     1237.89    104.48 o
   3  20   9    14973.79    14386.30    287.57 o
   4  20   9        0.13       88.48    247.90 o
   5  20   9    15983.30    15953.98    289.70 o
   6  20   9        1.50      122.60     76.18 o
   7  20   9     5009.80     5001.36    161.38 o
   8  20   9      291.87      396.65     90.35 o
   9  20   9     5181.69     5107.71    160.81 o
  10  20   9        7.93       51.56    104.48 o
   1  21   9        2.76      -19.83    138.83 o
   2  21   9     5406.73     5067.19    154.26 o
   3  21   9      786.88      671.03     76.18 o
   4  21   9       29.01      165.27     80.69 o
   5  21   9      782.84      457.76     99.16 o
   6  21   9       96.13       42.97     99.16 o
   7  21   9     1204.80     1035.81    109.58 o
   8  21   9      344.30      568.00    128.91 o
   9  21   9      368.22      846.89    113.73 o
   0  22   9      836.33     1051.11    237.99 o
   1  22   9     7270.19     7762.79    366.90 o
   2  22   9        2.80      105.77    104.48 o
   3  22   9     6077.31     6432.67    624.72 o
   4  22   9     4248.62     4056.29    171.54 o
   5  22   9     6386.13     6207.67    200.10 o
   6  22   9       98.15      328.26    237.99 o
   7  22   9     7040.72     7066.99    475.98 o
   8  22   9      183.39      279.31     80.69 o
   1  23   9       74.75      206.26    257.82 o
   2  23   9     2629.94     2985.09    575.14 o
   3  23   9       56.87     -193.37    128.91 o
   4  23   9        0.05      227.49    327.23 o
   5  23   9       25.64     -120.23    109.58 o
   6  23   9      970.48     1296.57    132.67 o
   7  23   9        5.60      188.41    126.21 o
   0  24   9     3673.85     2756.70    257.82 o
   1  24   9     3206.08     3533.48    194.83 o
   2  24   9      169.93      271.26    525.56 o
   3  24   9     4465.70     4938.87    317.32 o
   4  24   9        8.39      546.70    515.64 o
   5  24   9     4048.85     4534.08    218.16 o
   1  25   9       17.39      310.11    231.07 o
   0   0  10     1228.68      832.96     79.33 o
   1   0  10    39576.54    40259.68    495.81 o
   2   0  10    24242.50    22866.71    257.82 o
   3   0  10    61162.00    62709.91    713.96 o
   4   0  10    52996.59    53011.88    634.64 o
   5   0  10    35687.20    36868.35    456.14 o
   6   0  10    13423.39    13109.19    198.32 o
   7   0  10    16152.62    15885.72    237.99 o
   8   0  10    14359.14    14299.13    237.99 o
   9   0  10    22756.46    19872.02    337.15 o
  10   0  10    24642.23    27586.81    416.48 o
  11   0  10     7416.30     7655.29    138.83 o
  12   0  10     5806.94     6564.51    198.32 o
  13   0  10     4647.66     4779.60    178.49 o
  14   0  10     1098.13     1209.77    118.99 o
  15   0  10     6268.46     6663.67    237.99 o
  16   0  10      532.42      674.30    198.32 o
  17   0  10     6452.53     6861.99    297.49 o
   1   1  10      242.25      224.63     33.00 o
   2   1  10      229.35      111.37     29.75 o
   3   1  10     2590.27     2313.54    128.91 o
   4   1  10        3.94      310.77     33.00 o
   5   1  10     1797.08     1507.26     47.60 o
   6   1  10      708.46      671.72     39.66 o
   7   1  10    25887.78    26422.72    265.34 o
   8   1  10      460.09      594.62    128.91 o
   9   1  10     4124.02     4555.15     80.69 o
  10   1  10        4.97      331.30     33.00 o
  11   1  10     3457.28     4085.42    317.32 o
  12   1  10      177.36      250.98    128.91 o
  13   1  10      447.20      635.68    218.16 o
  14   1  10        3.40       89.25     84.14 o
  15   1  10      591.49      762.05    118.99 o
  16   1  10      696.42      691.30    277.65 o
  17   1  10      273.52      219.48    104.48 o
   0   2  10   138997.80   133828.72   1546.92 o
   1   2  10    29992.30    33518.56    912.29 o
   2   2  10    95035.57    93142.66    701.18 o
   3   2  10    41682.10    40829.36    426.40 o
   4   2  10    44886.22    41677.86    347.07 o
   5   2  10    14517.04    13710.97    267.74 o
   6   2  10    23269.87    20461.07    287.57 o
   7   2  10    11169.39    11783.63    376.81 o
   8   2  10    11330.28    11444.10    505.73 o
   9   2  10    18273.70    18155.62    594.97 o
  10   2  10     4411.41     3996.93     95.20 o
  11   2  10    20720.48    20520.55    247.78 o
  12   2  10     2977.03     2275.22    128.91 o
  13   2  10     8587.39     7809.05    146.75 o
  14   2  10       33.73     -147.84    118.99 o
  15   2  10     8252.45     8060.46    194.83 o
  16   2  10      251.19      406.56    112.19 o
  17   2  10     8007.49     7938.63    347.07 o
   1   3  10     3723.18     4205.98     61.95 o
   2   3  10     3954.58     4331.87    109.08 o
   3   3  10    16992.38    20705.45    182.31 o
   4   3  10      950.65      747.20     99.16 o
   5   3  10    39797.80    43890.20    664.39 o
   6   3  10     3674.69     4026.36     70.12 o
   7   3  10    16737.32    19670.73    233.49 o
   8   3  10      119.34      186.99     33.00 o
   9   3  10     7571.87     6916.59    148.74 o
  10   3  10       11.34       92.55    138.83 o
  11   3  10     5565.84     4868.54    327.23 o
  12   3  10      388.83      466.13     51.02 o
  13   3  10     5071.23     5020.56    327.23 o
  14   3  10      280.96      230.78    138.83 o
  15   3  10      808.37     1224.35     95.20 o
  16   3  10     1189.42     1387.50    128.91 o
  17   3  10      900.27     1390.41    140.24 o
   0   4  10     4655.42     6108.37    118.99 o
   1   4  10       27.76      200.63     33.00 o
   2   4  10    24858.04    25459.23    217.03 o
   3   4  10    21891.61    18817.27    160.81 o
   4   4  10    23008.95    22436.13    202.98 o
   5   4  10    20519.63    18511.75    180.69 o
   6   4  10    12824.05    13059.97    154.26 o
   7   4  10    23853.19    22676.07    262.05 o
   8   4  10     2098.69     2054.89    148.74 o
   9   4  10    13684.66    12155.19    157.20 o
  10   4  10      500.40      722.68     53.22 o
  11   4  10     9008.98     8979.17    142.79 o
  12   4  10     1640.39     1723.72     89.25 o
  13   4  10     7253.68     8145.54    188.41 o
  14   4  10       25.55       49.58     70.12 o
  15   4  10     4751.03     5140.45    307.40 o
  16   4  10      266.22      260.87     90.35 o
  17   4  10     5995.03     5707.26    327.23 o
   1   5  10     1750.13     1884.93    188.41 o
   2   5  10     4076.45     4407.68    267.74 o
   3   5  10     6153.87     7851.53    247.90 o
   4   5  10     1959.90     2578.21     56.09 o
   5   5  10    19973.31    18607.06    257.82 o
   6   5  10      100.75      426.72     59.50 o
   7   5  10      965.22      714.97     99.16 o
   8   5  10      333.36      291.82    118.99 o
   9   5  10      230.53      555.31     35.48 o
  10   5  10     1308.73     1502.74    118.99 o
  11   5  10       37.91      128.91     56.09 o
  12   5  10     3100.43     3060.75     90.35 o
  13   5  10      200.85      616.07    277.65 o
  14   5  10      140.26       19.83     99.16 o
  15   5  10       59.24      203.99     86.68 o
  16   5  10      119.87      190.16    113.73 o
  17   5  10        8.57      434.11    123.89 o
   0   6  10    12081.22    10729.30    158.66 o
   1   6  10    30520.68    28908.60    456.14 o
   2   6  10     2469.90     2134.24     69.41 o
   3   6  10    71616.38    71614.20    803.21 o
   4   6  10    16648.73    17222.08    174.87 o
   5   6  10    28333.46    26308.46    252.42 o
   6   6  10     2386.39     2380.54     56.09 o
   7   6  10    15885.43    14834.04    267.74 o
   8   6  10        7.25        4.96     37.63 o
   9   6  10    37826.45    39466.57    436.31 o
  10   6  10     1966.52     1616.40     70.12 o
  11   6  10    15275.91    15959.38    386.73 o
  12   6  10     3847.58     3404.69    148.74 o
  13   6  10     2652.66     2422.15     84.14 o
  14   6  10      197.36      205.54    118.99 o
  15   6  10     2961.29     2460.82    148.74 o
  16   6  10       26.33      144.12    104.48 o
  17   6  10     2616.26     2055.60    123.89 o
   1   7  10     1787.67     1645.80     89.25 o
   2   7  10    23804.72    24862.03    231.07 o
   3   7  10      674.95      959.19     47.60 o
   4   7  10     1086.81      873.07     42.07 o
   5   7  10     9706.89    10135.55    158.66 o
   6   7  10     1722.99     1142.97    118.99 o
   7   7  10       18.32      146.76     79.33 o
   8   7  10        5.62      124.66     47.60 o
   9   7  10     3148.61     3439.15     76.18 o
  10   7  10    11077.89    10316.88    198.32 o
  11   7  10     2816.46     2493.74    109.08 o
  12   7  10      153.39      394.60     66.01 o
  13   7  10      391.32      624.88     70.12 o
  14   7  10     1113.35     1209.30     79.33 o
  15   7  10      719.56      728.94     95.20 o
  16   7  10     2298.65     2129.24    218.16 o
  17   7  10      272.98      692.68    118.58 o
   0   8  10    20780.72    20625.65    277.65 o
   1   8  10    15876.85    15353.93    237.99 o
   2   8  10    13631.31    14050.28    138.83 o
   3   8  10    25285.56    25826.25    251.26 o
   4   8  10    39452.62    39198.52    555.31 o
   5   8  10    37159.23    37715.86    341.65 o
   6   8  10    14759.37    14682.44    178.49 o
   7   8  10     7045.33     6345.25    158.66 o
   8   8  10      485.69      287.91     59.50 o
   9   8  10    16569.76    15258.11    208.96 o
  10   8  10      371.32      377.90     59.50 o
  11   8  10     8302.71     8371.92    178.49 o
  12   8  10     3124.58     2731.36     90.35 o
  13   8  10     2334.60     2480.79    148.74 o
  14   8  10     1131.92      714.46    168.58 o
  15   8  10     3380.19     3837.14    128.31 o
  16   8  10      644.99     1078.51    109.58 o
   1   9  10     3597.27     3730.98    307.40 o
   2   9  10     3445.58     3390.68     79.33 o
   3   9  10     1578.47     1680.59     89.25 o
   4   9  10     1406.92     2007.41    168.57 o
   5   9  10     5737.42     4953.92    168.57 o
   6   9  10     9604.31    10453.57    178.49 o
   7   9  10     2422.57     2268.23     69.41 o
   8   9  10     1628.14     1621.26     89.25 o
   9   9  10      299.59      359.43     49.58 o
  10   9  10     7170.56     7568.84    188.41 o
  11   9  10      829.80      840.81     61.95 o
  12   9  10       29.11      132.22    148.74 o
  13   9  10     1083.69     1084.84     76.18 o
  14   9  10     1343.27     1712.19    277.65 o
  15   9  10      590.20      633.72    297.49 o
  16   9  10     7463.68     7079.73    337.15 o
   0  10  10    16606.33    15588.23    237.99 o
   1  10  10    18220.14    19061.13    188.93 o
   2  10  10     2746.95     2546.32     61.95 o
   3  10  10     8025.21     7268.77     95.20 o
   4  10  10     9892.22     9238.55    148.74 o
   5  10  10    13103.48    12335.45    337.15 o
   6  10  10     1718.04     1796.95     35.48 o
   7  10  10     7813.64     8162.47    112.19 o
   8  10  10      995.46      905.25     47.60 o
   9  10  10     3438.73     3695.35     80.69 o
  10  10  10     2229.58     2016.64     80.69 o
  11  10  10     1371.63     1497.01    118.99 o
  12  10  10     2889.53     2418.44    118.99 o
  13  10  10     3258.39     2776.24     95.20 o
  14  10  10     1659.94     1606.79    128.91 o
  15  10  10      772.71      259.35     90.35 o
  16  10  10      981.53     1747.45    495.81 o
   1  11  10      776.61      568.10     33.00 o
   2  11  10      647.29      879.87     47.60 o
   3  11  10     2196.92     1852.09    118.99 o
   4  11  10      335.26      290.65     42.07 o
   5  11  10    11400.74    11027.41    146.75 o
   6  11  10     9314.19     8822.06    128.91 o
   7  11  10    11626.92    11764.99    327.23 o
   8  11  10       94.08      264.75     47.60 o
   9  11  10     1466.20     1716.88    138.83 o
  10  11  10     1202.63     1589.40    337.15 o
  11  11  10     3730.86     3644.75    168.57 o
  12  11  10       58.33      -28.65    188.41 o
  13  11  10     5357.62     5083.49    287.57 o
  14  11  10      611.01      671.64     98.17 o
  15  11  10        6.74       49.58     98.17 o
  16  11  10     8152.87     8196.73    256.89 o
   0  12  10     6251.02     6148.03    118.99 o
   1  12  10       58.80       69.41     28.05 o
   2  12  10     9663.63     8321.05    168.58 o
   3  12  10      573.54      354.15     49.58 o
   4  12  10     3610.17     3154.47     70.12 o
   5  12  10       26.79      148.74     42.07 o
   6  12  10     2935.98     3027.07     89.25 o
   7  12  10     7255.55     6000.47    257.82 o
   8  12  10     7480.54     7726.24    126.21 o
   9  12  10     1363.33     1086.77     61.95 o
  10  12  10     6251.60     5832.77    168.58 o
  11  12  10      643.52      773.34    138.83 o
  12  12  10      214.57      287.57     84.14 o
  13  12  10      148.57      391.28     90.35 o
  14  12  10       47.69       75.36    104.48 o
  15  12  10      919.84     1045.59    135.12 o
   1  13  10     6798.50     6062.79    386.73 o
   2  13  10     1451.71     1080.40    109.08 o
   3  13  10     1195.27     1109.76     47.60 o
   4  13  10     3094.42     2871.13    267.74 o
   5  13  10     9790.46     9739.04    132.67 o
   6  13  10     4056.82     3564.58    128.91 o
   7  13  10     3823.86     3561.57    158.66 o
   8  13  10     2728.05     2195.13    198.32 o
   9  13  10      772.21      914.01     70.12 o
  10  13  10      609.67      475.98     99.16 o
  11  13  10     6878.24     6939.81    356.98 o
  12  13  10       65.00      188.41     84.14 o
  13  13  10     3583.20     4073.18    160.81 o
  14  13  10       21.78      144.66    118.58 o
  15  13  10       30.88      198.32    158.66 o
   0  14  10       14.75       39.66     59.50 o
   1  14  10     3328.26     3573.80    208.24 o
   2  14  10     7915.03     7574.17    247.90 o
   3  14  10      691.96      925.08     47.60 o
   4  14  10     1640.56     1479.17     56.09 o
   5  14  10       66.46      138.83     42.07 o
   6  14  10     2406.43     1967.22     61.95 o
   7  14  10     8121.50     7645.49    126.21 o
   8  14  10     1428.82     1177.97    178.49 o
   9  14  10      487.07      353.72     61.95 o
  10  14  10     4644.16     4489.87    118.58 o
  11  14  10       83.91       -5.29    104.48 o
  12  14  10      817.97     1041.18    132.67 o
  13  14  10       65.25      339.63    138.83 o
  14  14  10        2.68      111.06    104.48 o
   1  15  10      479.32      363.74     39.66 o
   2  15  10      691.47      690.88    128.91 o
   3  15  10       83.11      185.10     69.41 o
   4  15  10      524.95      523.97     49.58 o
   5  15  10     3205.13     2801.43    118.99 o
   6  15  10     7636.27     8357.32    123.89 o
   7  15  10     5989.27     6349.91    585.05 o
   8  15  10      224.24      314.27     79.33 o
   9  15  10     2496.98     3005.62    132.01 o
  10  15  10      541.55      562.96    104.48 o
  11  15  10     6770.45     7058.35    198.32 o
  12  15  10       47.01      -52.19    132.67 o
  13  15  10     6909.07     7313.78    555.31 o
  14  15  10       30.26       17.50    128.91 o
   0  16  10      732.80      456.14     59.50 o
   1  16  10     2130.90     1918.72     61.95 o
   2  16  10     6807.45     5973.75    158.66 o
   3  16  10      347.83      311.51     59.50 o
   4  16  10      649.92      875.05    148.74 o
   5  16  10        6.95      260.65    237.99 o
   6  16  10        0.23      148.74    109.08 o
   7  16  10     1727.61     2009.10    104.48 o
   8  16  10        0.14      -45.33     95.20 o
   9  16  10      506.71      914.64     99.01 o
  10  16  10      348.14      130.33    148.74 o
  11  16  10        3.79      111.56    109.58 o
  12  16  10      983.33      931.03    118.58 o
  13  16  10      158.98      148.16    113.73 o
   1  17  10        0.24       49.58     69.41 o
   2  17  10      128.76        6.61     61.95 o
   3  17  10      749.13      868.29     70.12 o
   4  17  10      123.50      477.80    109.08 o
   5  17  10     5346.71     5323.16    297.49 o
   6  17  10     6124.30     5970.40    426.40 o
   7  17  10     9183.05     9709.71    247.90 o
   8  17  10        3.36     -128.91    168.58 o
   9  17  10      665.72      676.08     99.16 o
  10  17  10     1144.91      997.38    104.48 o
  11  17  10     2142.28     2071.37    118.58 o
  12  17  10        5.07       51.56    188.41 o
  13  17  10     3238.57     3516.08    257.82 o
   0  18  10      243.27      356.98     99.16 o
   1  18  10     4926.92     4694.99    138.83 o
   2  18  10       65.18      -13.22    109.08 o
   3  18  10       19.79      158.66     70.95 o
   4  18  10        3.70       29.75     80.69 o
   5  18  10      164.48      354.15     95.20 o
   6  18  10      965.68      921.39    218.16 o
   7  18  10      179.88      254.99     95.20 o
   8  18  10        2.24       -8.50     95.20 o
   9  18  10        5.31      297.49    106.43 o
  10  18  10       75.98       66.11    104.48 o
  11  18  10       31.44      295.40    132.67 o
  12  18  10      252.23      291.26    228.07 o
   1  19  10      421.66      357.77    148.74 o
   2  19  10     3965.02     4192.46    337.15 o
   3  19  10       92.16       15.26     90.35 o
   4  19  10      439.04      592.83    277.65 o
   5  19  10      927.44      699.88    138.83 o
   6  19  10       40.81       51.87     99.16 o
   7  19  10      803.12      760.13     90.35 o
   8  19  10      296.62      520.75    128.91 o
   9  19  10      195.57      169.99     95.20 o
  10  19  10     4503.01     4807.15    174.87 o
  11  19  10     1457.64     1630.03    168.57 o
   0  20  10     3582.36     3133.51    138.83 o
   1  20  10     3104.59     2955.02    109.58 o
   2  20  10       69.48       19.83    178.49 o
   3  20  10      389.95      515.64     99.16 o
   4  20  10      471.80      716.31    188.41 o
   5  20  10      737.40      691.34    109.08 o
   6  20  10      480.66      703.69    267.74 o
   7  20  10      258.68      162.91     86.68 o
   8  20  10       17.50      -59.50     88.69 o
   9  20  10     1372.93      923.78    466.06 o
  10  20  10      520.52      436.31    112.19 o
   1  21  10       28.44      -28.33    198.32 o
   2  21  10     1196.10     1270.60    208.24 o
   3  21  10      822.16     1037.61     95.20 o
   4  21  10       40.07      307.40     84.14 o
   5  21  10      541.08      681.97     90.35 o
   6  21  10       32.05      147.98     84.09 o
   7  21  10      411.61      423.95    237.99 o
   8  21  10     1144.40     1365.58    406.56 o
   9  21  10      996.38     1251.08    247.90 o
   0  22  10     1536.71     1110.61    218.16 o
   1  22  10       23.32     -195.19    208.24 o
   2  22  10      733.78      879.92    148.74 o
   3  22  10     2469.83     2348.72    138.14 o
   4  22  10      813.55      467.95    109.58 o
   5  22  10     1590.91     1384.31    218.16 o
   6  22  10      845.52      944.05    208.24 o
   7  22  10     1486.23     1301.76    118.99 o
   8  22  10       15.01      161.25    158.66 o
   1  23  10      350.91      514.71    164.06 o
   2  23  10     1262.76     1563.85    337.15 o
   3  23  10       20.22     -201.16    396.65 o
   4  23  10       28.95       90.49    109.58 o
   5  23  10      104.30      -39.66    178.49 o
   6  23  10      190.73      164.86    109.58 o
   0  24  10      821.00      892.46    297.49 o
   1  24  10      602.69      601.07    237.99 o
   2  24  10       36.72      117.95    396.65 o
   3  24  10     5941.50     6245.34    773.46 o
   4  24  10      432.92      537.45    307.40 o
   1   1  11    16299.71    16758.71    182.31 o
   2   1  11      697.48      607.59     49.58 o
   3   1  11     4892.40     4821.30     99.16 o
   4   1  11    11615.40    11183.16    118.58 o
   5   1  11       25.23       19.83     69.41 o
   6   1  11     5629.92     5040.01    188.41 o
   7   1  11     3566.49     3386.12    138.83 o
   8   1  11    10176.30     9258.28    128.91 o
   9   1  11    10619.56     9965.77    140.24 o
  10   1  11    13980.20    13862.25    396.65 o
  11   1  11     1446.82     1462.29     47.60 o
  12   1  11    14423.86    13873.13    267.74 o
  13   1  11     4797.83     4213.42    485.89 o
  14   1  11     3440.11     3072.69    118.99 o
  15   1  11     1366.06     1344.63     98.17 o
  16   1  11     2205.24     1673.23    132.67 o
  17   1  11      722.94      490.16    138.83 o
   0   2  11      207.96      158.66     59.50 o
   1   2  11    18826.98    21973.41    223.07 o
   2   2  11      121.93      185.05     33.00 o
   3   2  11      102.72       49.58     89.25 o
   4   2  11     6542.75     6845.25     90.35 o
   5   2  11     6378.93     6247.19     98.17 o
   6   2  11     3446.35     3758.47     70.12 o
   7   2  11      285.56      307.72     42.07 o
   8   2  11     4147.57     4140.65     89.25 o
   9   2  11     4373.64     5154.92    178.49 o
  10   2  11     4462.87     4452.56     84.14 o
  11   2  11     1378.37     1319.75    128.91 o
  12   2  11     5810.15     5549.64    277.65 o
  13   2  11       47.48      210.63     53.22 o
  14   2  11      157.97      118.99    138.83 o
  15   2  11       16.91      128.91     84.14 o
  16   2  11        3.46      -53.83     95.20 o
  17   2  11       33.13     -109.08    112.19 o
   1   3  11    38884.82    40443.50    333.18 o
   2   3  11    10821.34     9469.99    104.48 o
   3   3  11    10614.99    10744.56    118.99 o
   4   3  11     5897.33     5902.24    109.08 o
   5   3  11      590.88      555.31     42.07 o
   6   3  11     2144.38     2389.84     56.09 o
   7   3  11      177.57      155.68     69.41 o
   8   3  11     1630.80     1453.18     59.50 o
   9   3  11     4918.55     4546.11    277.65 o
  10   3  11    10655.57    10091.82    456.14 o
  11   3  11      284.50      412.51     99.16 o
  12   3  11     2814.57     2583.71    109.08 o
  13   3  11      418.47      424.90     66.01 o
  14   3  11     2377.35     2381.17    104.48 o
  15   3  11      122.54       54.54    148.74 o
  16   3  11      725.66     1106.04    277.65 o
  17   3  11        8.57      352.32    118.58 o
   0   4  11    12008.97    11919.25    198.32 o
   1   4  11    38599.58    38299.95    585.06 o
   2   4  11     3880.45     4147.33     99.16 o
   3   4  11     5957.20     6227.42     84.14 o
   4   4  11     8639.17     8175.16    247.90 o
   5   4  11    25465.52    26787.74    245.11 o
   6   4  11     4806.39     4252.11     89.25 o
   7   4  11       72.20      285.73     69.41 o
   8   4  11     3608.62     3596.67    168.58 o
   9   4  11      513.64      414.95     39.66 o
  10   4  11     9556.92    10399.43    178.49 o
  11   4  11     1939.72     1758.56     99.16 o
  12   4  11     8140.08     8079.03    565.22 o
  13   4  11     1012.47      817.38    109.08 o
  14   4  11     1004.53     1026.71     90.35 o
  15   4  11        3.25       42.50    118.99 o
  16   4  11      238.83      837.39    356.98 o
  17   4  11       37.67      133.32    117.12 o
   1   5  11     5892.94     5811.96     80.69 o
   2   5  11     1265.94     1643.68     99.16 o
   3   5  11     2998.07     2419.71     56.09 o
   4   5  11     8256.85     7465.13    366.90 o
   5   5  11     5727.28     6526.27     90.35 o
   6   5  11    17972.68    15501.42    174.87 o
   7   5  11      842.27      863.20     47.60 o
   8   5  11     1082.62      871.97     47.60 o
   9   5  11     3042.07     3399.06     66.01 o
  10   5  11    19201.87    19387.58    247.90 o
  11   5  11     1225.31     1024.40     68.88 o
  12   5  11     4517.09     5046.98    132.67 o
  13   5  11     3534.74     2864.97    104.48 o
  14   5  11     4621.08     4725.21    228.07 o
  15   5  11      441.35      601.49     86.68 o
  16   5  11     1934.80     2089.61    132.67 o
  17   5  11     1809.30     1561.19    128.31 o
   0   6  11      666.49      535.47     79.33 o
   1   6  11       45.99      -31.17     47.60 o
   2   6  11     5775.16     4583.52    317.32 o
   3   6  11    11718.82    11907.48    146.75 o
   4   6  11    39502.26    39832.25    594.97 o
   5   6  11      193.60      306.21     33.00 o
   6   6  11     8585.56     8653.44    118.58 o
   7   6  11      719.94      575.14     51.02 o
   8   6  11     2161.85     1975.14     66.01 o
   9   6  11       33.69      195.53     47.60 o
  10   6  11     6446.44     5462.79    109.08 o
  11   6  11     2149.35     2139.04     90.35 o
  12   6  11     6906.92     6287.33    138.14 o
  13   6  11      250.06      379.48     76.18 o
  14   6  11       16.83      185.70     76.18 o
  15   6  11      438.94      424.29     90.35 o
  16   6  11      583.46      826.54    113.73 o
  17   6  11      141.76      320.41    317.32 o
   1   7  11     2985.68     3620.10    277.65 o
   2   7  11     1878.72     2333.80     89.25 o
   3   7  11     7632.65     8364.34    148.74 o
   4   7  11     6747.66     6767.72    158.66 o
   5   7  11     2133.95     1453.29     49.58 o
   6   7  11     2825.08     2871.97     69.41 o
   7   7  11      188.46       32.23     69.41 o
   8   7  11     1182.87     1099.98     99.16 o
   9   7  11        5.50       14.17     47.60 o
  10   7  11     1675.06     1300.91     56.09 o
  11   7  11      529.42      608.95     70.12 o
  12   7  11     5302.29     4343.65    112.19 o
  13   7  11     2576.95     2706.53    158.66 o
  14   7  11     3656.82     3290.86    168.57 o
  15   7  11     1239.07     1413.71    138.83 o
  16   7  11     4527.72     4474.99    142.79 o
   0   8  11     3811.65     3649.15     99.16 o
   1   8  11     1567.27     1353.27     79.33 o
   2   8  11      285.19      558.04     59.50 o
   3   8  11     5040.71     6306.94     98.17 o
   4   8  11    40938.62    42835.89    495.81 o
   5   8  11      244.29      369.92     47.60 o
   6   8  11     2878.21     2533.33    109.08 o
   7   8  11      400.16      624.88     42.07 o
   8   8  11     1234.20     1158.10     61.95 o
   9   8  11      625.28      723.14     79.33 o
  10   8  11    15852.46    17345.36    217.03 o
  11   8  11     1136.50     1439.48     89.25 o
  12   8  11    15500.67    16390.66    723.88 o
  13   8  11     1802.74     1615.45    366.90 o
  14   8  11      503.90      944.15    158.66 o
  15   8  11        3.24       96.11     99.16 o
  16   8  11     1653.32     1927.60    148.74 o
   1   9  11     2440.91     2578.15     61.95 o
   2   9  11      392.87      254.69     59.50 o
   3   9  11      597.73      464.08     89.25 o
   4   9  11     2921.80     2655.98    148.74 o
   5   9  11    13910.46    15640.58    208.24 o
   6   9  11     1218.43     1023.90     35.48 o
   7   9  11      580.59      608.95     49.58 o
   8   9  11     7671.35     6780.46    122.23 o
   9   9  11     2947.75     3111.26    178.49 o
  10   9  11     1147.64     1522.42     89.25 o
  11   9  11     1395.10     1141.81    138.83 o
  12   9  11     8231.44     9298.00    160.81 o
  13   9  11      264.14      327.53     70.12 o
  14   9  11     3870.04     3368.57    237.99 o
  15   9  11      294.41      452.43    218.16 o
  16   9  11     2248.43     2269.33    128.91 o
   0  10  11    17410.00    17333.48    237.99 o
   1  10  11       18.04       -9.92     42.07 o
   2  10  11    26855.95    25166.56    664.38 o
   3  10  11     4014.80     3723.04    128.91 o
   4  10  11    27576.96    26408.75    280.47 o
   5  10  11      432.95       53.83     99.16 o
   6  10  11    11102.91    10908.12    140.24 o
   7  10  11     3347.80     2883.63     61.95 o
   8  10  11     6322.91     5889.61    104.48 o
   9  10  11       13.88      -19.83     56.09 o
  10  10  11    34279.75    34134.62    565.22 o
  11  10  11       81.19      -43.63     79.33 o
  12  10  11     8128.60     7694.66    247.90 o
  13  10  11     3990.89     3394.29    327.23 o
  14  10  11      909.75     1083.29    277.65 o
  15  10  11      137.91       66.11    104.48 o
  16  10  11     1668.79     2109.28    188.41 o
   1  11  11     4519.57     4016.62     79.33 o
   2  11  11     1743.84     2077.25     61.95 o
   3  11  11     6335.76     6286.86    104.48 o
   4  11  11     2881.32     2935.14    188.41 o
   5  11  11      175.40       69.41     42.07 o
   6  11  11      491.52      517.17    109.08 o
   7  11  11     1740.86     1760.34    128.91 o
   8  11  11     3658.47     3878.77     90.35 o
   9  11  11     1071.36      896.78     61.95 o
  10  11  11       79.88      501.15    148.74 o
  11  11  11     2952.05     2992.71    118.99 o
  12  11  11       46.02      111.78    138.83 o
  13  11  11     1036.67     1113.86    158.66 o
  14  11  11      114.56      240.94    307.40 o
  15  11  11        0.05      -33.83    113.73 o
   0  12  11    13217.34    12474.55    178.49 o
   1  12  11     1860.49     1984.64    128.91 o
   2  12  11    31261.07    32338.35    315.30 o
   3  12  11     1113.57     1529.41     59.50 o
   4  12  11    37501.92    39102.57    392.66 o
   5  12  11     1113.99     1107.84    138.83 o
   6  12  11     8297.41     8517.96    396.65 o
   7  12  11      691.50      459.99     51.02 o
   8  12  11     4256.20     3941.23    237.99 o
   9  12  11     1520.30     1550.86    128.91 o
  10  12  11    16002.94    16448.03    505.72 o
  11  12  11      744.53      724.02     84.14 o
  12  12  11     7906.96     8468.83    182.31 o
  13  12  11     1078.32     1191.26     98.17 o
  14  12  11     1732.64     1413.25    118.58 o
  15  12  11      110.04      187.94    168.58 o
   1  13  11      830.03      798.57    109.08 o
   2  13  11      697.17      586.27    109.08 o
   3  13  11     1870.50     2042.73     61.95 o
   4  13  11     1251.10     1223.00    198.32 o
   5  13  11     1554.66     1367.27    109.08 o
   6  13  11      701.04      732.93     49.58 o
   7  13  11     1391.48     1214.43    138.83 o
   8  13  11        7.66       44.07     61.95 o
   9  13  11      407.43      397.64     70.12 o
  10  13  11       26.02      322.83     61.95 o
  11  13  11     1264.08     1326.43    104.48 o
  12  13  11      474.28      979.42     90.35 o
  13  13  11      188.79        0.00    112.19 o
  14  13  11       20.58      622.56     99.16 o
  15  13  11       11.06       50.48    137.75 o
   0  14  11      142.23      218.16     59.50 o
   1  14  11    23807.25    24253.60    753.63 o
   2  14  11    16373.13    16036.23    196.33 o
   3  14  11     3856.16     3610.47     84.14 o
   4  14  11    28296.79    27641.31    604.89 o
   5  14  11     4601.42     4373.06     84.14 o
   6  14  11     9648.21     9129.77    132.67 o
   7  14  11     5388.66     4510.76    104.48 o
   8  14  11     2783.17     2983.92    104.48 o
   9  14  11       24.96      178.49     61.95 o
  10  14  11    10356.91    10696.83    337.15 o
  11  14  11       47.95      218.16    112.19 o
  12  14  11    15344.00    15072.52    285.59 o
  13  14  11      179.44      465.44    118.58 o
  14  14  11     3499.39     3741.53    175.92 o
   1  15  11      356.71      253.70     47.60 o
   2  15  11     3809.25     3512.38    247.90 o
   3  15  11      145.22      158.36     49.58 o
   4  15  11      252.99      306.69    109.08 o
   5  15  11     2549.68     2254.56    138.83 o
   6  15  11      126.09      218.16     47.60 o
   7  15  11      559.02      604.89     69.41 o
   8  15  11      939.65     1328.77    112.19 o
   9  15  11        7.19      101.99    218.16 o
  10  15  11     1883.27     2241.06    146.75 o
  11  15  11      500.35      297.49    140.24 o
  12  15  11      266.54      676.41    128.91 o
  13  15  11      126.10      178.49    178.49 o
  14  15  11      308.16      493.39    118.58 o
   0  16  11     2349.86     2479.04    118.99 o
   1  16  11     2206.61     1996.68     76.18 o
   2  16  11    24747.55    26227.35    321.63 o
   3  16  11     2411.39     2371.14    267.74 o
   4  16  11    23699.98    23612.36    396.65 o
   5  16  11     4385.74     4608.11    132.67 o
   6  16  11    13844.07    13872.09    594.97 o
   7  16  11     1753.57     1574.91    208.24 o
   8  16  11     4068.29     3810.84    118.58 o
   9  16  11      803.89      936.47     90.35 o
  10  16  11    14537.26    15084.41    279.42 o
  11  16  11       23.85       74.04    104.48 o
  12  16  11    11188.20    11147.88    713.96 o
  13  16  11      308.27      214.44    109.58 o
   1  17  11     1222.08     1207.06     90.35 o
   2  17  11        2.22      -69.41     70.12 o
   3  17  11     2905.55     2847.90     95.20 o
   4  17  11      317.77      423.38     98.17 o
   5  17  11      789.17      967.82    148.74 o
   6  17  11      387.00      392.68     98.17 o
   7  17  11      282.53      237.99     84.14 o
   8  17  11      584.13      871.94     98.17 o
   9  17  11     3358.38     3404.33    128.31 o
  10  17  11      609.48     1213.49    128.31 o
  11  17  11      580.52      438.40    158.66 o
  12  17  11      352.84      543.38    146.75 o
   0  18  11    12079.99    10709.47    257.82 o
   1  18  11      996.67     1489.35    148.74 o
   2  18  11    14698.73    14139.85    575.14 o
   3  18  11      157.15      253.11     61.95 o
   4  18  11    24219.34    23840.24    912.29 o
   5  18  11        1.57     -135.52     90.35 o
   6  18  11     9184.79     8722.30    198.32 o
   7  18  11      585.55      228.07     84.14 o
   8  18  11     6171.29     5952.09    396.65 o
   9  18  11      188.40       25.93     90.35 o
  10  18  11    15237.38    15355.44   1041.20 o
  11  18  11      522.00       80.50    113.73 o
  12  18  11    11235.60    11468.68    466.06 o
   1  19  11      284.19      407.21     99.16 o
   2  19  11     1483.33     1324.29     89.25 o
   3  19  11     2873.91     2642.72    109.58 o
   4  19  11     1075.64     1151.28    168.58 o
   5  19  11      830.78      970.47    138.83 o
   6  19  11      209.97      251.39    128.91 o
   7  19  11     1728.15     1671.95    188.41 o
   8  19  11      255.78      478.72    138.83 o
   9  19  11     2914.34     2832.93    664.38 o
  10  19  11      440.32      979.62    123.89 o
  11  19  11      411.31      532.74    277.65 o
   0  20  11     2011.33     2122.06    158.66 o
   1  20  11      113.34       -7.21     76.18 o
   2  20  11     6766.24     7092.59    545.39 o
   3  20  11      667.54      428.14     90.35 o
   4  20  11    11235.14    10567.64    585.05 o
   5  20  11       72.45       47.93     80.69 o
   6  20  11     7087.70     7281.86    174.87 o
   7  20  11       10.61      121.83     95.20 o
   8  20  11     3293.72     3505.33    161.38 o
   9  20  11      896.79     1114.85    495.81 o
  10  20  11     7058.63     6875.59    604.89 o
   1  21  11     2626.83     2565.65    267.74 o
   2  21  11        3.56      109.08     84.14 o
   3  21  11      773.64      502.12    158.66 o
   4  21  11     2014.57     1861.19     99.16 o
   5  21  11      149.14       31.40    109.08 o
   6  21  11      884.38      942.50    188.41 o
   7  21  11     1237.18     1175.83     99.01 o
   8  21  11      504.02      607.48    109.58 o
   9  21  11     1259.36      974.87    135.12 o
   0  22  11     4338.38     4462.28    337.15 o
   1  22  11       86.80      372.41    185.84 o
   2  22  11     6986.28     6441.27    194.83 o
   3  22  11      867.11      972.47    132.67 o
   4  22  11     6021.78     6308.86    704.05 o
   5  22  11      285.72      210.22     99.01 o
   6  22  11     5021.88     5359.93    247.90 o
   7  22  11       26.31      -87.83     86.68 o
   1  23  11     1917.77     2852.64    515.64 o
   2  23  11       92.05      243.65    190.39 o
   3  23  11     1132.68      637.38    175.92 o
   4  23  11     1071.85     1250.34    123.89 o
   5  23  11      160.40        9.92    112.19 o
   6  23  11      498.55      595.63    112.19 o
   0  24  11     4864.31     4501.94    376.81 o
   1  24  11      172.31      267.74    196.33 o
   2  24  11     4580.42     4140.12    271.04 o
   3  24  11       53.01       18.79    132.67 o
   4  24  11     3463.59     3955.31    247.78 o
   0   0  12    49506.14    57315.50   1130.44 o
   1   0  12    44619.64    46764.69    634.64 o
   2   0  12     2922.59     2796.36     79.33 o
   3   0  12   102449.37   106241.93   1269.27 o
   4   0  12    19404.66    16758.34    297.49 o
   5   0  12    60057.99    59001.25    793.29 o
   6   0  12     1121.19      852.79     59.50 o
   7   0  12    10063.99     9638.52    158.66 o
   8   0  12     3824.62     4323.45     99.16 o
   9   0  12    12328.94    12038.24    218.16 o
  10   0  12    12094.87    13565.33    257.82 o
  11   0  12    11440.12     9360.87    178.49 o
  12   0  12     8439.23     7417.30    158.66 o
  13   0  12     4244.23     2974.85    158.66 o
  14   0  12     1419.74     1527.09    138.83 o
  15   0  12      237.80      138.83    118.99 o
  16   0  12     2811.12     2518.71    237.99 o
  17   0  12      269.21      218.16    138.83 o
   1   1  12        8.15      257.82     42.07 o
   2   1  12     6906.50     7262.77    416.48 o
   3   1  12     4599.25     5465.27     89.25 o
   4   1  12        9.22      188.41     56.09 o
   5   1  12     7924.97     8267.60    109.58 o
   6   1  12      413.70      291.67     33.00 o
   7   1  12     1117.77     1245.95     89.25 o
   8   1  12      359.46      475.98     42.07 o
   9   1  12     3212.53     3002.46     61.95 o
  10   1  12       56.34      237.99     47.60 o
  11   1  12     1787.45     1788.36    109.08 o
  12   1  12       28.84       39.66     51.02 o
  13   1  12     1302.32     1767.09     98.17 o
  14   1  12     1172.84     1158.83     99.16 o
  15   1  12       70.45      131.61     76.18 o
  16   1  12      570.44     1058.10    123.89 o
  17   1  12      635.40      597.37    109.58 o
   0   2  12    73302.16    70841.17    872.62 o
   1   2  12    11914.99    11133.25    218.16 o
   2   2  12    18612.35    15031.39    160.81 o
   3   2  12    90049.45    87375.34   1318.85 o
   4   2  12    47317.40    45496.10    448.10 o
   5   2  12    38651.38    38069.99    409.26 o
   6   2  12     8143.35     7598.48    104.48 o
   7   2  12     4588.53     4870.65     76.18 o
   8   2  12     7357.72     6258.38     98.17 o
   9   2  12    11027.12    11886.51    644.55 o
  10   2  12    19937.83    18860.48    416.48 o
  11   2  12     7253.42     7982.54    126.21 o
  12   2  12     3560.83     3698.97    112.19 o
  13   2  12     5167.26     5352.25    237.99 o
  14   2  12      301.60      463.38     90.35 o
  15   2  12      159.14      282.01    198.32 o
  16   2  12     3016.48     3016.03    634.64 o
  17   2  12      285.25      551.20    148.74 o
   1   3  12       16.86      208.71     42.07 o
   2   3  12       67.39       99.16     79.33 o
   3   3  12     2177.43     2179.30    128.91 o
   4   3  12     4710.32     3619.43     70.12 o
   5   3  12     4701.58     4733.33    128.91 o
   6   3  12     4448.89     3193.66    138.83 o
   7   3  12     1741.86     2237.79     69.41 o
   8   3  12     2182.63     1755.67     56.09 o
   9   3  12     1172.91     1291.32     47.60 o
  10   3  12     7319.27     7691.58    109.58 o
  11   3  12      373.74      750.59    327.23 o
  12   3  12     7739.66     7891.74    228.07 o
  13   3  12      437.34      440.77    138.83 o
  14   3  12     5282.42     4651.13    132.67 o
  15   3  12       11.02       65.16     99.16 o
  16   3  12     2886.18     3316.22    188.41 o
  17   3  12     2046.46     2137.59    277.65 o
   0   4  12    22306.34    24393.80    356.98 o
   1   4  12    18283.10    16452.94    426.40 o
   2   4  12    31712.17    31690.18   1437.85 o
   3   4  12    40744.89    38798.77    664.38 o
   4   4  12    38251.92    37849.43   1140.36 o
   5   4  12     7459.43     6515.31     98.17 o
   6   4  12    15153.33    15736.74    188.93 o
   7   4  12      267.35      135.99     89.25 o
   8   4  12     6921.19     6835.70    267.74 o
   9   4  12     5748.24     5596.14     95.20 o
  10   4  12    10287.31    10861.23    485.89 o
  11   4  12     7008.82     6311.72    128.31 o
  12   4  12     6447.21     7115.74    257.82 o
  13   4  12      252.83      194.36     66.01 o
  14   4  12     3010.75     2511.63    178.49 o
  15   4  12      208.84      256.30    148.74 o
  16   4  12     3835.48     4558.92    525.56 o
  17   4  12      256.10      336.05    228.07 o
   1   5  12      537.96      375.50     79.33 o
   2   5  12    13280.81    13900.19    179.77 o
   3   5  12     6169.04     6867.92    109.58 o
   4   5  12     5210.65     5833.81     90.35 o
   5   5  12     8349.99     8607.61    132.67 o
   6   5  12     4376.54     4809.25     90.35 o
   7   5  12      157.89       94.20     51.02 o
   8   5  12        2.36      303.32     99.16 o
   9   5  12      117.39      357.69     47.60 o
  10   5  12       47.28      429.54    128.91 o
  11   5  12     2418.41     2170.95     80.69 o
  12   5  12       64.83      281.85     89.25 o
  13   5  12      723.25      861.03     76.18 o
  14   5  12      226.80      347.07     84.14 o
  15   5  12      449.57      542.24    104.48 o
  16   5  12     1219.71     1576.90    347.07 o
  17   5  12     1067.84     1058.65    257.82 o
   0   6  12    22030.80    21894.92    337.15 o
   1   6  12    28474.81    29493.59    314.39 o
   2   6  12    60572.89    59068.52    942.04 o
   3   6  12    26427.58    24049.05    251.26 o
   4   6  12    26708.55    25596.07    279.42 o
   5   6  12    10849.95     9932.28    247.90 o
   6   6  12    21279.33    20340.53    406.56 o
   7   6  12      280.30      158.66     36.83 o
   8   6  12    27394.01    26497.67    505.73 o
   9   6  12     2192.55     2285.88     66.01 o
  10   6  12    21885.02    19469.55    932.12 o
  11   6  12     3703.14     3484.07    208.24 o
  12   6  12     2511.42     2493.26    104.48 o
  13   6  12       10.47      -19.83     70.12 o
  14   6  12      465.56      734.88     89.25 o
  15   6  12      388.79      384.54     90.35 o
  16   6  12     1297.67     1801.12    113.73 o
   1   7  12       66.99       66.11     49.58 o
   2   7  12     8147.09     9234.92    142.79 o
   3   7  12       93.90      371.86    109.08 o
   4   7  12        6.30      114.87    118.99 o
   5   7  12     1741.28     2181.83    148.74 o
   6   7  12      127.13      349.62     42.07 o
   7   7  12      777.75      843.23    128.91 o
   8   7  12     2628.78     2464.90    109.08 o
   9   7  12      567.31      584.85     51.02 o
  10   7  12     1471.26     1759.70     89.25 o
  11   7  12     1467.38     1954.86    356.98 o
  12   7  12      338.04      475.98     80.69 o
  13   7  12      953.88      916.84    128.91 o
  14   7  12       76.09      158.66     66.01 o
  15   7  12     1187.36     1141.04     90.35 o
  16   7  12       69.04        7.93    178.49 o
   0   8  12    10136.15     8904.73    158.66 o
   1   8  12    38100.96    37508.25   1199.86 o
   2   8  12    16409.98    14525.53    604.89 o
   3   8  12    56376.71    55547.13    561.62 o
   4   8  12    20394.70    19011.11    228.53 o
   5   8  12    14566.78    14815.80    194.43 o
   6   8  12    12094.23    12072.30    228.07 o
   7   8  12     3668.75     3831.16    138.83 o
   8   8  12     7683.82     7927.99    604.89 o
   9   8  12        3.97       52.06     51.02 o
  10   8  12    16000.52    16036.78    704.05 o
  11   8  12     3380.29     3023.12    113.73 o
  12   8  12     2531.76     2509.44    198.32 o
  13   8  12     1308.41     1395.38    138.83 o
  14   8  12      660.53      432.88    198.32 o
  15   8  12      235.97      335.62     90.35 o
  16   8  12     1543.26     1273.65    123.89 o
   1   9  12     2266.33     2186.84     51.02 o
   2   9  12     2022.62     1686.68     56.09 o
   3   9  12     1078.92     1043.56     56.09 o
   4   9  12       15.92       39.66     42.07 o
   5   9  12     1286.08     1074.13     79.33 o
   6   9  12     2707.16     3123.88     84.14 o
   7   9  12     4155.80     4132.44     80.69 o
   8   9  12     7028.64     6339.99    122.23 o
   9   9  12       31.71       89.25     51.02 o
  10   9  12      303.48      547.01     70.12 o
  11   9  12     2183.27     2087.94     99.16 o
  12   9  12     4294.45     4392.31    123.89 o
  13   9  12      944.86      920.90     89.25 o
  14   9  12       51.96      397.73     84.09 o
  15   9  12      996.40      940.98    118.58 o
  16   9  12      256.19      251.21    104.48 o
   0  10  12     4876.29     4819.26    118.99 o
   1  10  12     5032.51     5444.14     98.17 o
   2  10  12    12308.54    13340.28    287.57 o
   3  10  12    21380.26    21205.02    713.97 o
   4  10  12     1884.05     2207.57     99.16 o
   5  10  12     4593.75     3828.17     90.35 o
   6  10  12     3897.04     3974.89     90.35 o
   7  10  12     2465.31     2192.39    188.41 o
   8  10  12     5849.46     4987.57    178.49 o
   9  10  12      503.68      467.16    198.32 o
  10  10  12     2992.31     2607.99     98.17 o
  11  10  12     7826.92     7532.49    204.80 o
  12  10  12     4156.38     3780.17    126.21 o
  13  10  12      673.07      898.95     95.20 o
  14  10  12      507.32     1099.22    178.49 o
  15  10  12      239.67      437.68    247.90 o
   1  11  12     1256.21     1033.02    109.08 o
   2  11  12       90.71      146.76     79.33 o
   3  11  12       18.32       42.50     49.58 o
   4  11  12     1460.37     1409.21     56.09 o
   5  11  12     1568.04     1757.23     61.95 o
   6  11  12     1300.61     1225.73    109.08 o
   7  11  12     3333.43     3212.84     95.20 o
   8  11  12     5555.20     5415.02    109.58 o
   9  11  12       93.98      170.56     66.01 o
  10  11  12     2379.25     2188.74     95.20 o
  11  11  12     5534.83     5688.42    142.79 o
  12  11  12     4603.57     3899.51    138.14 o
  13  11  12     2158.54     1958.21    118.58 o
  14  11  12      818.49      672.93    138.83 o
  15  11  12     2737.82     3203.97    277.65 o
   0  12  12       65.58       79.33     59.50 o
   1  12  12     1971.42     1691.57     79.33 o
   2  12  12     7190.19     6783.19    112.19 o
   3  12  12     5287.71     6046.12    168.58 o
   4  12  12       92.51      -19.83     42.07 o
   5  12  12     1876.31     1976.17    109.08 o
   6  12  12     2268.24     2229.49     79.33 o
   7  12  12     1738.53     1806.72     79.33 o
   8  12  12       63.14      118.99    138.83 o
   9  12  12     1415.13     1585.56    118.99 o
  10  12  12      831.32      857.93     90.35 o
  11  12  12     3562.45     3830.25    132.67 o
  12  12  12      133.85      175.40    228.07 o
  13  12  12     1933.96     2069.94    188.41 o
  14  12  12      372.23      540.07    128.31 o
  15  12  12      705.90      621.78    160.81 o
   1  13  12     1052.29     1404.41    208.24 o
   2  13  12      310.82      420.02     47.60 o
   3  13  12      288.95      443.66     47.60 o
   4  13  12      771.55      795.32    128.91 o
   5  13  12    10427.15    10468.62    146.75 o
   6  13  12     3113.42     3195.41    198.32 o
   7  13  12     1450.00     1541.32    109.08 o
   8  13  12     2174.48     2092.74     98.17 o
   9  13  12        4.28       89.25    128.91 o
  10  13  12     5453.01     5463.77    456.14 o
  11  13  12     2049.94     2636.78    277.65 o
  12  13  12     3812.50     4093.71    406.56 o
  13  13  12      427.42      327.91    218.16 o
  14  13  12     2738.01     2253.35    139.99 o
   0  14  12     2911.09     2122.06     79.33 o
   1  14  12     3418.94     3245.05     89.25 o
   2  14  12      188.70      337.99     47.60 o
   3  14  12     2049.10     2072.53     70.12 o
   4  14  12     2296.99     2058.45    109.08 o
   5  14  12     6214.96     5744.78    198.32 o
   6  14  12     1250.14     1088.12     89.25 o
   7  14  12      660.69      762.97    109.08 o
   8  14  12      252.60      243.11    158.66 o
   9  14  12        2.48        0.00     70.12 o
  10  14  12        0.62      111.78     79.33 o
  11  14  12      404.87      578.53    138.83 o
  12  14  12      109.39      108.42    138.83 o
  13  14  12      407.28      829.00    109.58 o
  14  14  12     1294.58     1656.90    188.41 o
   1  15  12     3500.94     3323.37     98.17 o
   2  15  12      217.54      323.99     47.60 o
   3  15  12      127.60      118.99     69.41 o
   4  15  12     1227.13     1172.82     79.33 o
   5  15  12      935.96      604.02    128.91 o
   6  15  12     5545.81     5340.10    178.49 o
   7  15  12     1360.40     1358.16     86.68 o
   8  15  12     3123.83     3316.28    140.24 o
   9  15  12      956.62     1204.77    104.48 o
  10  15  12     1917.92     2418.39    198.32 o
  11  15  12      353.52      497.99    267.74 o
  12  15  12     5123.84     5143.22    347.07 o
  13  15  12      134.94      -86.27    138.14 o
   0  16  12     4708.65     5354.74    178.49 o
   1  16  12     2300.44     2644.29    208.24 o
   2  16  12        1.04      180.84    118.99 o
   3  16  12     6131.28     4536.12    307.40 o
   4  16  12      187.87      236.19     79.33 o
   5  16  12     2479.68     3190.33    426.40 o
   6  16  12      809.13      669.21    158.66 o
   7  16  12      795.81     1035.94     90.35 o
   8  16  12     1629.34     1423.95    109.58 o
   9  16  12       45.16      409.23    104.48 o
  10  16  12       31.60      169.27    555.31 o
  11  16  12       84.98      192.81    247.90 o
  12  16  12      180.56       28.18    119.92 o
  13  16  12     1781.70     1468.55    138.83 o
   1  17  12       65.53      152.05     80.69 o
   2  17  12     2495.11     2631.54    327.23 o
   3  17  12     3110.96     3014.52    104.48 o
   4  17  12      101.09      204.43     90.35 o
   5  17  12        4.13      -19.83     84.14 o
   6  17  12      540.84      398.83    218.16 o
   7  17  12      417.38      395.83     90.35 o
   8  17  12      109.25      -28.99     90.35 o
   9  17  12     1781.76     1778.82    128.91 o
  10  17  12        1.80      -95.66    104.46 o
  11  17  12      126.14       69.41     98.17 o
  12  17  12     2843.14     2608.80    155.57 o
   0  18  12    13444.45    13347.17    297.49 o
   1  18  12      522.28      696.39    118.99 o
   2  18  12     2221.15     1836.47     95.20 o
   3  18  12     1203.51     1030.49     95.20 o
   4  18  12      427.66      555.76    104.48 o
   5  18  12      485.30      808.78    247.90 o
   6  18  12     1018.56      971.77    109.58 o
   7  18  12       92.35      391.58    138.83 o
   8  18  12     2318.23     2175.12    118.58 o
   9  18  12     1940.45     1912.70    158.66 o
  10  18  12      177.56      265.75     99.01 o
  11  18  12       31.70      420.32    366.90 o
   1  19  12       70.79      298.07     89.25 o
   2  19  12      784.42      892.46     98.17 o
   3  19  12     1966.71     2226.94     95.20 o
   4  19  12     2560.69     2928.11    123.89 o
   5  19  12       61.60       68.65    118.99 o
   6  19  12      127.37      267.74     98.17 o
   7  19  12        2.96      128.91     84.14 o
   8  19  12      723.02     1021.28    123.89 o
   9  19  12      871.29      753.63    122.23 o
  10  19  12      380.78      404.58    104.48 o
   0  20  12       69.55      218.16    138.83 o
   1  20  12      271.86      355.46     90.35 o
   2  20  12      618.03      772.85    148.74 o
   3  20  12      666.22      498.34     90.35 o
   4  20  12      316.57      252.15     95.20 o
   5  20  12      916.86      691.66     90.35 o
   6  20  12      171.94      247.90    109.08 o
   7  20  12      269.29      382.48    109.08 o
   8  20  12       14.63      118.99    218.16 o
   9  20  12      405.94      760.27    113.73 o
  10  20  12      675.61      565.46    132.01 o
   1  21  12      738.53      867.95    327.23 o
   2  21  12       28.89     -174.32    128.91 o
   3  21  12      252.74      186.12    158.66 o
   4  21  12       48.99       39.66     99.16 o
   5  21  12       29.41       91.23    158.66 o
   6  21  12        4.62      -91.53    158.66 o
   7  21  12       89.92      132.22    109.08 o
   8  21  12      119.47      -19.83     99.16 o
   0  22  12      946.01      793.29    237.99 o
   1  22  12     2203.32     2468.80    228.07 o
   2  22  12     2880.25     2697.37    179.77 o
   3  22  12     3363.35     3429.93    178.49 o
   4  22  12     3508.26     3650.14    178.49 o
   5  22  12     1870.26     2184.74    416.48 o
   6  22  12      196.03       64.07    198.32 o
   7  22  12      215.94      384.25    102.04 o
   1  23  12      419.59     1452.30    446.23 o
   2  23  12       57.33     -194.82    196.81 o
   3  23  12      227.89       22.67    267.74 o
   4  23  12      132.35      351.32    142.79 o
   5  23  12      115.98      -11.52    237.99 o
   0  24  12     2587.83     2360.05    535.47 o
   1  24  12     1219.01     1650.93    545.39 o
   2  24  12     4479.52     5363.83   1170.11 o
   3  24  12     2296.94     2394.44    219.17 o
   1   1  13      392.05      356.98     56.09 o
   2   1  13     5241.29     5314.85    307.40 o
   3   1  13       69.05       29.75     69.41 o
   4   1  13     2055.70     2166.28     99.16 o
   5   1  13     4994.39     3936.95     84.14 o
   6   1  13      319.50      306.69    109.08 o
   7   1  13    17208.19    16913.39    287.57 o
   8   1  13     4912.57     4355.93    109.08 o
   9   1  13     3349.95     2780.22     61.95 o
  10   1  13     3263.89     2893.27    148.74 o
  11   1  13     5482.21     4637.82     90.35 o
  12   1  13      843.33      675.74     66.01 o
  13   1  13     3129.79     2747.68    126.21 o
  14   1  13     1018.92      861.30     90.35 o
  15   1  13      208.47       80.85     90.35 o
  16   1  13      368.52      542.63    148.74 o
  17   1  13     2100.73     2265.29    138.14 o
   0   2  13     2682.70     2379.88     99.16 o
   1   2  13       38.86      224.77     61.95 o
   2   2  13    49174.78    51513.23    961.87 o
   3   2  13     2467.31     1482.90     89.25 o
   4   2  13     8693.21     9043.60    140.24 o
   5   2  13     4085.51     4225.13     84.14 o
   6   2  13     2393.32     2191.52     70.12 o
   7   2  13     6397.14     6270.00    228.07 o
   8   2  13      371.18      212.49     42.07 o
   9   2  13     2505.11     2860.37     79.33 o
  10   2  13      419.73      422.78     33.00 o
  11   2  13     3696.39     4297.91     90.35 o
  12   2  13        0.16      103.13     69.41 o
  13   2  13     4702.45     4707.21    277.65 o
  14   2  13     1078.28      967.31     90.35 o
  15   2  13      907.53      888.85    118.99 o
  16   2  13        7.96      188.41    287.57 o
  17   2  13     1059.00     1064.59    126.21 o
   1   3  13    10276.67    12343.12    160.81 o
   2   3  13     2383.61     2056.84    168.57 o
   3   3  13     5664.91     5706.79    168.58 o
   4   3  13        0.13       99.16     42.07 o
   5   3  13    31613.28    31641.84    363.81 o
   6   3  13      603.62      554.22     69.41 o
   7   3  13    11324.66    10265.56    436.31 o
   8   3  13     3442.42     3356.46     99.16 o
   9   3  13    15331.27    14441.29    188.41 o
  10   3  13     6262.19     6763.35    475.98 o
  11   3  13    21149.13    21550.51    273.19 o
  12   3  13        2.17        7.93     66.01 o
  13   3  13    12115.33    12325.64    594.97 o
  14   3  13      793.04      813.13    168.58 o
  15   3  13      219.78      261.79    178.49 o
  16   3  13      970.19     1157.89    123.89 o
  17   3  13     2457.73     2619.56    198.32 o
   0   4  13       75.05      257.82     79.33 o
   1   4  13     3006.25     2361.12    218.16 o
   2   4  13    11826.88    14253.17    221.96 o
   3   4  13    36116.49    37045.38    480.16 o
   4   4  13      190.52      107.66     47.60 o
   5   4  13     8369.75     8591.53    138.14 o
   6   4  13       31.14       23.80     33.00 o
   7   4  13     5006.27     5011.03    128.91 o
   8   4  13       42.31      271.99     47.60 o
   9   4  13     9317.64     8790.07    132.67 o
  10   4  13      225.42      341.14     47.60 o
  11   4  13     2752.68     2790.72    109.08 o
  12   4  13       23.26      100.96     76.18 o
  13   4  13     1912.50     2193.40    188.41 o
  14   4  13        8.52       49.58     84.14 o
  15   4  13       51.02     -105.26    198.32 o
  16   4  13      196.55      190.39    267.74 o
  17   4  13      475.06      861.58    158.66 o
   1   5  13      222.23       66.11     69.41 o
   2   5  13    21740.76    22568.70    293.51 o
   3   5  13    14594.94    14253.01    307.40 o
   4   5  13      905.97      645.61     51.02 o
   5   5  13     7491.88     8418.96    118.58 o
   6   5  13     2723.01     2077.25     61.95 o
   7   5  13      410.21      482.81     89.25 o
   8   5  13        2.27       28.33     47.60 o
   9   5  13     6119.63     6158.34    109.58 o
  10   5  13     1164.57      799.30     47.60 o
  11   5  13     7868.62     7332.90    188.41 o
  12   5  13     4970.67     5007.22    396.65 o
  13   5  13     3368.97     3060.88    188.41 o
  14   5  13     1316.49     1419.75     98.17 o
  15   5  13     1498.10     1006.13     99.01 o
  16   5  13        0.14      228.59    237.99 o
   0   6  13      467.47     1031.28     99.16 o
   1   6  13     2375.31     2618.18    158.66 o
   2   6  13      670.08      559.94     79.33 o
   3   6  13    42643.86    41988.63    460.23 o
   4   6  13      267.42      118.99    118.99 o
   5   6  13    11899.71    11283.48    257.82 o
   6   6  13     1338.37     1992.69     61.95 o
   7   6  13     1176.29     1060.47     99.16 o
   8   6  13      621.61      360.59     79.33 o
   9   6  13     7093.01     7247.06    188.41 o
  10   6  13      504.40      761.49     61.95 o
  11   6  13    14231.60    16656.30    555.31 o
  12   6  13      750.08      928.15    178.49 o
  13   6  13     3501.08     3600.85    376.81 o
  14   6  13      331.82      237.99     84.14 o
  15   6  13        5.21      427.91     99.16 o
  16   6  13       20.11      401.53     95.20 o
   1   7  13      351.66      543.87     53.22 o
   2   7  13      653.94      701.34     79.33 o
   3   7  13     8808.65     8547.74    150.14 o
   4   7  13     4328.83     5104.59    148.74 o
   5   7  13     9414.89     8973.61    446.23 o
   6   7  13     3783.69     4030.73     76.18 o
   7   7  13     8809.16     8117.64    337.15 o
   8   7  13      473.58      325.39     89.25 o
   9   7  13     5965.53     5529.24    208.24 o
  10   7  13      704.23     1183.09    228.07 o
  11   7  13    16283.87    17869.63    386.73 o
  12   7  13      650.97      231.38     80.69 o
  13   7  13     4439.24     5106.25    218.16 o
  14   7  13     1575.62     1421.27     90.35 o
  15   7  13     1865.02     1499.51    208.24 o
  16   7  13        3.33      198.32    148.74 o
   0   8  13       18.87       39.66     79.33 o
   1   8  13      193.99      304.38     49.58 o
   2   8  13     5106.54     5413.39    117.12 o
   3   8  13    14525.63    15330.24    694.13 o
   4   8  13    12178.25    11834.42    466.06 o
   5   8  13    10686.11    11141.42    194.43 o
   6   8  13     1337.66     1019.66    158.66 o
   7   8  13      379.02      381.17    168.58 o
   8   8  13      658.06      885.47    148.74 o
   9   8  13     8787.34     7775.23    161.38 o
  10   8  13       56.69        0.00     56.09 o
  11   8  13    16502.78    15361.24    238.40 o
  12   8  13      178.73      145.44    218.16 o
  13   8  13     4240.42     3945.35    198.32 o
  14   8  13        0.02      109.08    208.24 o
  15   8  13      180.65      377.46    188.41 o
  16   8  13        6.78      -99.16     99.01 o
   1   9  13     2410.21     2661.86     69.41 o
   2   9  13     1994.96     1983.43     70.12 o
   3   9  13     4183.43     4293.91     84.14 o
   4   9  13     1598.30     1563.04     66.01 o
   5   9  13     8202.02     8280.11    154.26 o
   6   9  13     5141.16     4970.59    287.57 o
   7   9  13      899.54      804.17     51.02 o
   8   9  13      955.01     1217.28     79.33 o
   9   9  13     4030.98     4338.39    347.07 o
  10   9  13       84.41       37.46     69.41 o
  11   9  13     6526.11     6388.27    228.07 o
  12   9  13      219.54      421.23     95.20 o
  13   9  13     3705.18     3240.49    123.89 o
  14   9  13        0.34     -163.62    109.08 o
  15   9  13      475.00      422.38    337.15 o
  16   9  13        0.01      -17.50    208.24 o
   0  10  13     2404.83     1943.57    118.99 o
   1  10  13     2203.27     2164.18     99.16 o
   2  10  13      528.20      322.28     56.09 o
   3  10  13    13701.17    12684.87    228.07 o
   4  10  13     2810.31     2945.14     84.14 o
   5  10  13     7087.26     6733.80    228.07 o
   6  10  13     2000.08     2191.52     84.14 o
   7  10  13       17.83       46.28     61.95 o
   8  10  13      686.63      723.04    257.82 o
   9  10  13    24076.09    24424.12    318.73 o
  10  10  13        0.07      -22.04    109.08 o
  11  10  13    25985.05    26644.94    892.46 o
  12  10  13      438.63      677.74    198.32 o
  13  10  13     2061.78     2153.16    109.58 o
  14  10  13        2.45      198.32    247.90 o
  15  10  13     1653.41     1456.29    128.31 o
   1  11  13      280.79      568.10     66.01 o
   2  11  13       55.23      230.33    128.91 o
   3  11  13     1476.40      924.87     56.09 o
   4  11  13     1160.46     1354.17     66.01 o
   5  11  13     3794.55     4240.92    168.58 o
   6  11  13        2.77       83.74     61.95 o
   7  11  13       57.59      215.95     61.95 o
   8  11  13     1024.79     1042.95    178.49 o
   9  11  13      168.34      600.83     80.69 o
  10  11  13      225.04      271.04    198.32 o
  11  11  13       58.50     1496.91    198.32 o
  12  11  13      233.31      256.30    148.74 o
  13  11  13      364.59      608.95     98.17 o
  14  11  13      569.33      145.44    247.90 o
  15  11  13     1011.09     1309.45    175.92 o
   0  12  13      841.98      753.63     79.33 o
   1  12  13     4726.71     5202.51    247.90 o
   2  12  13     2717.78     2454.36     68.88 o
   3  12  13    30520.25    29806.34    337.15 o
   4  12  13     1219.34     1296.73     99.16 o
   5  12  13    10024.03     9627.32    146.75 o
   6  12  13       21.20       88.14     61.95 o
   7  12  13     5718.35     5427.21    128.91 o
   8  12  13        4.89      -79.33     84.14 o
   9  12  13    28859.80    28691.63    634.64 o
  10  12  13      378.38      599.00    267.74 o
  11  12  13    30361.13    29045.46    448.75 o
  12  12  13      328.60      665.81    138.83 o
  13  12  13     6309.09     6449.29    180.69 o
  14  12  13        8.35      265.03    137.75 o
   1  13  13      394.79      428.97     53.22 o
   2  13  13      298.27      317.32     99.16 o
   3  13  13       79.24      216.99    148.74 o
   4  13  13      151.72      162.63     99.16 o
   5  13  13     2532.66     2308.93    138.83 o
   6  13  13     2649.40     2862.65    277.65 o
   7  13  13      349.05      567.21    109.08 o
   8  13  13     2235.18     1887.41     98.17 o
   9  13  13       28.49      219.96     76.18 o
  10  13  13       74.14      169.48     76.18 o
  11  13  13      423.63     1350.38    218.16 o
  12  13  13      348.00      483.51    109.08 o
  13  13  13     1273.38     1839.89    267.74 o
  14  13  13      528.01      454.34    106.43 o
   0  14  13     5160.12     4858.93    138.83 o
   1  14  13     3221.33     3506.13    634.64 o
   2  14  13      122.09       79.33     61.95 o
   3  14  13    47617.74    47555.27    505.73 o
   4  14  13     1438.26     1594.78     76.18 o
   5  14  13    17274.97    17178.46    634.63 o
   6  14  13     1524.35     1215.47    247.90 o
   7  14  13    11536.12    10943.06    267.74 o
   8  14  13      416.22      303.54     76.18 o
   9  14  13    10892.93    10847.88    247.90 o
  10  14  13      209.95      147.33     95.20 o
  11  14  13    29325.96    31476.80   1061.03 o
  12  14  13       19.35      -89.25    198.32 o
  13  14  13    10131.32     9696.12   1943.57 o
  14  14  13       23.15       28.33    110.48 o
   1  15  13      291.46      282.77    118.99 o
   2  15  13      241.39      296.38     69.41 o
   3  15  13      170.71      203.99     47.60 o
   4  15  13     1152.85     1172.16    158.66 o
   5  15  13      122.83      332.01    118.99 o
   6  15  13       12.35        0.00     84.14 o
   7  15  13       27.28      118.99     70.12 o
   8  15  13      302.18      279.44    178.49 o
   9  15  13      584.35      731.69    104.48 o
  10  15  13        7.09       66.11    198.32 o
  11  15  13        0.23     1000.97    565.22 o
  12  15  13       30.20       67.43     99.01 o
  13  15  13     2038.52     2530.79    585.05 o
   0  16  13     1963.65     2181.56    118.99 o
   1  16  13     2868.27     2299.51    297.49 o
   2  16  13      741.85      861.71     76.18 o
   3  16  13    24273.38    24227.19    371.43 o
   4  16  13     2283.38     2447.28    138.83 o
   5  16  13    16479.57    17384.52    285.18 o
   6  16  13      581.44      677.90     90.35 o
   7  16  13     5177.28     5016.83    188.41 o
   8  16  13       24.82      -59.50     98.17 o
   9  16  13     5903.48     6141.59    188.93 o
  10  16  13       20.44      -31.17     95.20 o
  11  16  13    24783.37    25470.66   1239.52 o
  12  16  13        3.92      255.62    117.12 o
   1  17  13        8.34       97.36     89.25 o
   2  17  13      375.22      247.90     89.25 o
   3  17  13      267.22      396.40    128.91 o
   4  17  13       44.83      109.08     84.14 o
   5  17  13        0.12       59.50    128.91 o
   6  17  13      835.68     1028.68    138.83 o
   7  17  13     1277.70     1445.40    104.48 o
   8  17  13       83.27      138.83    138.83 o
   9  17  13     3894.96     3620.94    307.40 o
  10  17  13      243.34      136.24    150.14 o
  11  17  13      769.16     1305.74    198.32 o
  12  17  13       81.25      334.95    123.89 o
   0  18  13     1132.46      892.46    118.99 o
   1  18  13     9775.33    11144.85    267.74 o
   2  18  13     1116.60     1142.97    128.91 o
   3  18  13    22173.67    22760.85    733.80 o
   4  18  13      592.34      758.10    138.83 o
   5  18  13    20237.28    20647.02    308.52 o
   6  18  13        1.55      -69.41     98.17 o
   7  18  13     4641.45     4722.15    160.81 o
   8  18  13      451.47      468.14     99.01 o
   9  18  13     5491.19     5247.15    168.58 o
  10  18  13      526.90      354.95    208.24 o
  11  18  13    10786.14    10634.74   1239.52 o
   1  19  13      389.68      510.53     89.25 o
   2  19  13      163.23      244.09     84.09 o
   3  19  13      302.45      203.15    178.49 o
   4  19  13       29.76       73.66     95.20 o
   5  19  13      394.97      493.91    188.41 o
   6  19  13      573.85      447.34    104.48 o
   7  19  13       81.44       79.33     98.17 o
   8  19  13      283.15      663.21    104.48 o
   9  19  13       20.84     -145.44    104.48 o
  10  19  13      430.34      852.79    128.31 o
   0  20  13        0.04     -208.24    138.83 o
   1  20  13     2233.19     1959.81    138.14 o
   2  20  13      132.27      283.49    113.73 o
   3  20  13    11142.03    10779.00    242.72 o
   4  20  13     1324.31     1482.81    118.58 o
   5  20  13     7800.74     8357.45    912.29 o
   6  20  13      127.13      100.69    277.65 o
   7  20  13     2184.58     1874.21    112.19 o
   8  20  13      313.86      527.17    104.48 o
   9  20  13     4033.48     4807.36    515.64 o
   1  21  13       38.29      405.07    823.04 o
   2  21  13      764.30      740.19    132.01 o
   3  21  13      702.11      984.33    132.01 o
   4  21  13      184.64      -32.83    208.24 o
   5  21  13     2294.05     2631.83    218.16 o
   6  21  13      204.83       48.82    138.83 o
   7  21  13     2232.76     2209.03    228.07 o
   8  21  13     1737.90     1551.72    366.90 o
   0  22  13      166.19      138.83    277.65 o
   1  22  13     4095.67     3542.79    420.01 o
   2  22  13      175.30       12.83    113.73 o
   3  22  13     6671.14     6199.95    231.02 o
   4  22  13      689.16      730.84    151.64 o
   5  22  13     5108.62     4621.65    204.07 o
   6  22  13       23.51       89.25     98.17 o
   7  22  13     1822.19     1477.24    148.74 o
   1  23  13       13.69      118.99    644.55 o
   2  23  13        3.77      372.24    198.32 o
   3  23  13     1151.82      519.90    128.31 o
   4  23  13      152.27      322.44    624.72 o
   5  23  13     2154.55     2488.12    183.16 o
   0  24  13        2.23     -138.83    198.32 o
   1  24  13     4890.90     5725.62    466.06 o
   0   0  14     2259.66     1784.91    198.32 o
   1   0  14    12262.00    10233.50    337.15 o
   2   0  14     9428.56     7794.12    218.16 o
   3   0  14    44841.17    40735.66    733.80 o
   4   0  14    86559.53    85893.93   1467.59 o
   5   0  14    46367.40    44206.31    813.13 o
   6   0  14    28086.51    28161.94    436.31 o
   7   0  14     4040.85     3629.32     99.16 o
   8   0  14     1327.58     1308.94     59.50 o
   9   0  14      431.64      396.65     39.66 o
  10   0  14    19268.66    20784.31    356.98 o
  11   0  14      370.66      277.65     59.50 o
  12   0  14    16215.00    16798.00    337.15 o
  13   0  14      910.98      852.79    138.83 o
  14   0  14      131.31      277.65    138.83 o
  15   0  14       25.16      -79.33    138.83 o
  16   0  14      298.52      158.66    118.99 o
  17   0  14      433.22      158.66    118.99 o
   1   1  14      421.72      581.29     70.12 o
   2   1  14      354.72      516.47    138.83 o
   3   1  14     2955.97     3563.85     90.35 o
   4   1  14     3549.66     4462.27    317.32 o
   5   1  14      363.36      297.49     47.60 o
   6   1  14     1027.53     1075.29    188.41 o
   7   1  14      549.89      439.92     42.07 o
   8   1  14     2812.67     3243.35     70.12 o
   9   1  14     2831.13     3046.14    128.91 o
  10   1  14     2908.03     3413.01     84.14 o
  11   1  14      850.04     1120.66     61.95 o
  12   1  14     2299.56     2678.69     84.14 o
  13   1  14     1395.61     1913.62    104.48 o
  14   1  14      209.33       90.15     99.16 o
  15   1  14      703.16      608.90    168.58 o
  16   1  14      240.92        0.00     98.17 o
  17   1  14      732.09      588.99    138.83 o
   0   2  14     2175.99     1884.07    118.99 o
   1   2  14    15409.51    16922.55    301.26 o
   2   2  14    26904.34    27517.66    495.81 o
   3   2  14    28874.14    30843.09    409.60 o
   4   2  14    88531.59    92702.92   1002.61 o
   5   2  14    13670.68    14619.42    228.07 o
   6   2  14    12882.10    13138.86    218.16 o
   7   2  14      424.82      700.63     39.66 o
   8   2  14     1330.06     1381.84     69.41 o
   9   2  14    11835.33    12488.96    160.81 o
  10   2  14    17443.34    15220.10    194.83 o
  11   2  14     9518.36     9172.48    154.26 o
  12   2  14    16397.74    13954.71    515.64 o
  13   2  14      494.95      393.40     76.18 o
  14   2  14      816.90      918.20     99.16 o
  15   2  14       77.46      109.08     70.12 o
  16   2  14      191.20      433.84    237.99 o
  17   2  14     1495.74     1689.48    140.24 o
   1   3  14       52.04      -19.83     61.95 o
   2   3  14      442.59      859.37    188.41 o
   3   3  14       89.33      -84.29     59.50 o
   4   3  14       46.78      446.45     56.09 o
   5   3  14      117.97      260.22     79.33 o
   6   3  14     3351.48     3829.20    168.57 o
   7   3  14      421.00      337.15     33.00 o
   8   3  14     1676.60     1497.13     61.95 o
   9   3  14      623.27      647.47     47.60 o
  10   3  14      515.36      575.14     47.60 o
  11   3  14     5122.81     4215.76    178.49 o
  12   3  14     5191.32     5922.34    386.73 o
  13   3  14     6876.88     5895.36    138.14 o
  14   3  14      345.37      606.35     84.14 o
  15   3  14     2641.08     2728.63    396.65 o
  16   3  14      869.10     1010.57    218.16 o
   0   4  14     3511.82     4898.59    218.16 o
   1   4  14    39378.11    37390.13   1130.45 o
   2   4  14    42163.12    39609.28    961.87 o
   3   4  14    22657.62    19299.76    299.31 o
   4   4  14    87594.60    84825.41    962.76 o
   5   4  14    23332.58    21461.58    704.05 o
   6   4  14    12974.06    11605.94    317.32 o
   7   4  14     4427.60     4195.95    218.16 o
   8   4  14      423.21      533.40     53.22 o
   9   4  14    11235.77    10023.51    277.65 o
  10   4  14    12063.28    12995.67    515.64 o
  11   4  14     4682.39     4602.52    228.07 o
  12   4  14     7660.88     7810.42    152.36 o
  13   4  14      721.68      856.55     76.18 o
  14   4  14       79.23      208.24    128.91 o
  15   4  14       38.12      232.32     95.20 o
  16   4  14     1423.66     1333.50    140.24 o
   1   5  14     2411.21     2973.58     99.01 o
   2   5  14     1195.56     1185.73    158.66 o
   3   5  14    10090.08    11854.87    206.63 o
   4   5  14     3319.73     4327.95    158.66 o
   5   5  14     2146.39     2816.06     76.18 o
   6   5  14     1011.04     1184.11     69.41 o
   7   5  14     1318.95     1319.52     42.07 o
   8   5  14      736.34      543.10    148.74 o
   9   5  14      209.37      256.45     51.02 o
  10   5  14      635.01      972.20    138.83 o
  11   5  14     1055.46     1328.17    158.66 o
  12   5  14       72.30      247.00     76.18 o
  13   5  14     1185.33     1535.55     90.35 o
  14   5  14     1154.61     1094.45    158.66 o
  15   5  14     2430.04     2062.73    123.89 o
  16   5  14      216.85      364.42    109.58 o
   0   6  14    45632.04    45574.75    832.96 o
   1   6  14    80482.61    81594.20   1159.34 o
   2   6  14    25605.01    25297.96    355.82 o
   3   6  14    47169.08    45470.81    589.86 o
   4   6  14    43946.49    47202.55    609.01 o
   5   6  14    31650.98    30031.60    357.40 o
   6   6  14     5362.00     5830.82    104.48 o
   7   6  14     5754.54     5774.97    104.48 o
   8   6  14      170.16      275.45    109.08 o
   9   6  14     9467.56     9400.45    218.16 o
  10   6  14     4179.24     3927.20    436.31 o
  11   6  14     4358.81     4674.30    118.58 o
  12   6  14     5422.49     5749.91    307.40 o
  13   6  14     1157.87     1291.99    128.91 o
  14   6  14      845.05      794.00     90.35 o
  15   6  14        7.30      -91.00    366.90 o
  16   6  14     1175.92     1360.46    257.82 o
   1   7  14      303.27      471.40     69.41 o
   2   7  14      857.48      951.95     54.69 o
   3   7  14     1555.61     1257.96     84.09 o
   4   7  14     1168.48     1833.44     84.09 o
   5   7  14     1199.71     1404.74     90.27 o
   6   7  14       14.98        0.00     42.07 o
   7   7  14     7933.44     6688.13    118.58 o
   8   7  14     1643.43     1401.44     76.18 o
   9   7  14     1081.85      871.15    128.91 o
  10   7  14     3993.32     3735.82    178.49 o
  11   7  14     1302.11     1071.31     70.12 o
  12   7  14       53.93      147.98    218.16 o
  13   7  14      390.27      608.42    128.91 o
  14   7  14      414.00      228.83    138.83 o
  15   7  14      248.82      169.81    109.58 o
  16   7  14      174.63      277.65    237.99 o
   0   8  14     9733.39    10273.16    337.15 o
   1   8  14     2639.51     2537.89     99.16 o
   2   8  14    27358.60    28453.81    991.62 o
   3   8  14    25033.50    25541.92    341.65 o
   4   8  14    39198.35    36338.15    773.46 o
   5   8  14    19121.02    19530.92    279.42 o
   6   8  14     9145.70     9014.12    166.54 o
   7   8  14     7556.16     6633.28    198.32 o
   8   8  14      437.82      565.18     51.02 o
   9   8  14     4280.52     3442.34    178.49 o
  10   8  14    12360.21    11790.16    208.96 o
  11   8  14     3812.65     3554.07    257.82 o
  12   8  14     2138.69     2047.79    109.58 o
  13   8  14     4610.29     4349.88    198.32 o
  14   8  14      273.23      405.90    104.48 o
  15   8  14     2901.99     3139.49    146.75 o
  16   8  14      197.67      299.96    109.58 o
   1   9  14      164.51      183.45     35.48 o
   2   9  14      739.85     1018.13    267.74 o
   3   9  14     3624.32     4031.62    104.48 o
   4   9  14      140.24      409.05     61.95 o
   5   9  14     1184.70      836.17    148.74 o
   6   9  14      186.26      393.81     99.16 o
   7   9  14     2022.81     2430.06     76.18 o
   8   9  14     1905.10     2083.24    208.24 o
   9   9  14     1447.23     1548.73    128.91 o
  10   9  14     1969.95     2134.29    109.08 o
  11   9  14     1109.29      975.58     80.69 o
  12   9  14      712.03      919.67    118.58 o
  13   9  14      267.33      419.31    109.08 o
  14   9  14      220.47       40.99    104.48 o
  15   9  14       50.38      416.48    102.04 o
   0  10  14      223.91      396.65     59.50 o
   1  10  14     4972.10     4373.35    287.57 o
   2  10  14    12602.62    12524.98    793.29 o
   3  10  14    11723.30    10736.17    366.90 o
   4  10  14    16244.58    16513.45    223.07 o
   5  10  14      345.72      389.02     56.09 o
   6  10  14     3632.10     3950.55    104.48 o
   7  10  14     2465.21     2751.05    104.48 o
   8  10  14      822.49     1101.90    287.57 o
   9  10  14     1225.66     1270.51     98.17 o
  10  10  14     6096.61     6063.64    356.98 o
  11  10  14     1755.98     2000.94    104.48 o
  12  10  14     2185.04     2263.24    148.74 o
  13  10  14      549.27      612.30    109.08 o
  14  10  14     1535.66     1455.50    128.91 o
  15  10  14     1408.94     1475.61    138.14 o
   1  11  14      214.56      150.73    109.08 o
   2  11  14     2869.21     2018.54    109.08 o
   3  11  14      405.56      388.23     51.02 o
   4  11  14       18.34       27.27     51.02 o
   5  11  14        7.40       89.25     70.12 o
   6  11  14      827.01      884.41    168.58 o
   7  11  14       60.39      163.07     61.95 o
   8  11  14      228.26      528.56    178.49 o
   9  11  14       12.56      186.99     95.20 o
  10  11  14     2112.22     2209.20    117.12 o
  11  11  14     4543.03     4475.06    146.75 o
  12  11  14     3093.29     3139.58    128.31 o
  13  11  14     1107.86      961.94    277.65 o
  14  11  14      547.61      279.86    123.89 o
  15  11  14     1006.67     1188.27    158.66 o
   0  12  14     8886.87     9103.05    218.16 o
   1  12  14      431.90      338.47     79.33 o
   2  12  14     8362.33     8442.61    157.20 o
   3  12  14      112.26       72.72     61.95 o
   4  12  14     3076.97     3021.71     95.20 o
   5  12  14     5392.03     4733.70    118.58 o
   6  12  14     2358.48     1916.44     90.35 o
   7  12  14      231.40      240.55     79.33 o
   8  12  14     1651.41     1700.72     90.35 o
   9  12  14      174.74      277.65     95.20 o
  10  12  14      198.73      473.50    109.08 o
  11  12  14       88.71      149.51     90.35 o
  12  12  14     1620.88     1371.35    104.48 o
  13  12  14       28.67       57.97    109.08 o
  14  12  14      248.94      229.17    117.12 o
   1  13  14       33.94      -39.66     53.22 o
   2  13  14     1318.55      912.29     68.88 o
   3  13  14       28.26      -35.70     79.33 o
   4  13  14     1976.23     1410.88     80.69 o
   5  13  14      686.08      660.18     89.25 o
   6  13  14      733.46      756.89    247.90 o
   7  13  14      128.70      302.89     76.18 o
   8  13  14     4841.80     4234.79    118.58 o
   9  13  14     1159.35     1003.15     90.35 o
  10  13  14     2068.03     1767.59    104.48 o
  11  13  14      111.57      271.04    104.48 o
  12  13  14     2698.84     2615.44    218.16 o
  13  13  14     1457.94     1212.88    287.57 o
  14  13  14     1017.66     1014.83    347.07 o
   0  14  14       42.28       99.16     59.50 o
   1  14  14     5430.41     5387.31    158.66 o
   2  14  14      871.40      917.02    138.83 o
   3  14  14       10.90      138.83     66.01 o
   4  14  14       31.03      -77.68     80.69 o
   5  14  14        0.73      160.46     76.18 o
   6  14  14     1714.30     1757.91     98.17 o
   7  14  14     1108.55     1328.06     95.20 o
   8  14  14        2.91        0.00     66.01 o
   9  14  14        2.61       49.58     84.14 o
  10  14  14      459.01      326.76    228.07 o
  11  14  14       35.39      414.68    137.75 o
  12  14  14      295.75      406.56    126.21 o
  13  14  14        9.22      127.81    123.89 o
   1  15  14      846.12      683.33     80.69 o
   2  15  14      511.72      953.77     99.16 o
   3  15  14      285.92      311.94     76.18 o
   4  15  14        3.18      109.08     84.14 o
   5  15  14      208.76      337.15     98.17 o
   6  15  14      448.02      405.85     90.35 o
   7  15  14      475.03      747.20     99.16 o
   8  15  14      100.49      -74.75    198.32 o
   9  15  14      151.98      244.60    198.32 o
  10  15  14     1075.84      857.57    168.58 o
  11  15  14     2228.03     2355.42    166.54 o
  12  15  14      152.31       61.83    113.73 o
  13  15  14     4981.62     4636.76    208.24 o
   0  16  14     2671.99     2855.86    118.99 o
   1  16  14     1725.15     1162.61    277.65 o
   2  16  14     1000.52      740.33     90.35 o
   3  16  14      262.61      342.78    109.08 o
   4  16  14       67.59      163.62     80.69 o
   5  16  14     5326.21     5369.57    146.75 o
   6  16  14      359.09      619.78    118.99 o
   7  16  14     4071.16     3876.53    386.73 o
   8  16  14     1381.31     1781.74    148.74 o
   9  16  14       89.38     -223.11    148.74 o
  10  16  14      585.09      754.97    436.31 o
  11  16  14        3.13       19.83    126.21 o
  12  16  14      626.72      688.19    123.89 o
   1  17  14      601.71      710.65     90.27 o
   2  17  14      117.38      266.84     76.18 o
   3  17  14      223.87      456.14     99.16 o
   4  17  14      595.58      837.77    138.83 o
   5  17  14      659.99      378.65    178.49 o
   6  17  14      727.81      898.46    104.48 o
   7  17  14     1014.78     1009.49     98.17 o
   8  17  14     1286.73     1030.81    109.58 o
   9  17  14      263.87      334.91    118.99 o
  10  17  14     2359.13     2524.81    175.92 o
  11  17  14     1636.17     1799.90    137.75 o
   0  18  14      559.27      813.13    257.82 o
   1  18  14      216.78      342.18     80.69 o
   2  18  14      401.20      519.40    128.91 o
   3  18  14      232.56      282.23     84.09 o
   4  18  14      788.70      579.31     98.17 o
   5  18  14       63.36      -31.17     86.68 o
   6  18  14       40.51      218.16     84.14 o
   7  18  14     3595.37     3427.53    152.36 o
   8  18  14     2968.90     3001.39    218.16 o
   9  18  14      111.31      138.83    198.32 o
  10  18  14      377.72      472.93    112.19 o
  11  18  14      573.48      716.21    614.80 o
   1  19  14      181.21      379.24    118.99 o
   2  19  14      111.41      170.23     80.69 o
   3  19  14      115.30      165.87     68.88 o
   4  19  14      255.03      118.99     98.17 o
   5  19  14      616.01      832.35     95.20 o
   6  19  14      292.77      317.32     98.17 o
   7  19  14      513.57      714.88    267.74 o
   8  19  14      537.50      736.13    317.32 o
   9  19  14        6.97       67.12     90.35 o
  10  19  14     2113.19     2311.48    228.07 o
   0  20  14      233.94      237.99    118.99 o
   1  20  14      314.48      433.52    104.48 o
   2  20  14      287.29      183.71    132.67 o
   3  20  14      930.78     1374.89    356.98 o
   4  20  14     1121.27     1619.38    287.57 o
   5  20  14      409.62      256.30     90.35 o
   6  20  14      162.87      214.89    237.99 o
   7  20  14      654.92      747.20     99.16 o
   8  20  14      218.54      628.25    113.73 o
   9  20  14       23.71      278.82    218.16 o
   1  21  14      111.28      321.28    138.14 o
   2  21  14      377.72      702.38    168.58 o
   3  21  14        0.59      107.33    113.73 o
   4  21  14       78.62      424.36    158.66 o
   5  21  14        6.44     -138.83    112.19 o
   6  21  14      332.91      317.32     90.35 o
   7  21  14        1.32      388.61    198.32 o
   0  22  14      504.26      912.29    475.98 o
   1  22  14     2634.15     2764.58    297.49 o
   2  22  14     1537.58     1462.58    180.69 o
   3  22  14     5488.65     5234.26    436.31 o
   4  22  14     3143.01     3390.21    198.02 o
   5  22  14     2749.51     2731.03    157.20 o
   6  22  14      231.54      239.15    113.73 o
   1  23  14       89.32      264.43    644.55 o
   2  23  14      472.80      586.96    208.24 o
   3  23  14      490.64      563.93    157.20 o
   4  23  14      149.60      156.07    307.40 o
   1   1  15     4517.88     4477.25    396.65 o
   2   1  15     2770.48     2547.03    178.49 o
   3   1  15     2383.10     2493.96    188.41 o
   4   1  15    10003.60     9638.56    196.33 o
   5   1  15       25.56      127.49     47.60 o
   6   1  15     5372.13     5000.86     90.35 o
   7   1  15     2563.12     2840.56     79.33 o
   8   1  15     5261.94     5157.10     84.14 o
   9   1  15      325.63      403.10     47.60 o
  10   1  15     3225.27     3068.02    109.08 o
  11   1  15       21.62       59.50     89.25 o
  12   1  15     5105.36     5081.98    416.48 o
  13   1  15       11.50       39.66     84.14 o
  14   1  15      984.75      991.85    178.49 o
  15   1  15      156.54      129.67    118.99 o
  16   1  15       67.61      237.99    112.19 o
   0   2  15    32672.01    34309.97    753.63 o
   1   2  15     1372.19     1528.73     99.16 o
   2   2  15    34846.31    35916.39    553.80 o
   3   2  15      148.13      188.41    109.08 o
   4   2  15    27613.72    27688.46    872.62 o
   5   2  15        9.39      -59.50     42.07 o
   6   2  15     1894.15     1482.28    208.24 o
   7   2  15      292.72      372.48    148.74 o
   8   2  15     5935.55     5654.15    138.83 o
   9   2  15      475.03      570.09    128.91 o
  10   2  15     3167.90     2926.92     84.14 o
  11   2  15      896.71      760.06    138.83 o
  12   2  15     1317.16     1479.03     90.35 o
  13   2  15      105.69      333.39    118.99 o
  14   2  15      836.67      885.74    277.65 o
  15   2  15       25.57        0.00     84.14 o
  16   2  15     1048.28      919.07    109.58 o
   1   3  15       51.02      213.91     89.25 o
   2   3  15     6720.99     5983.06    396.65 o
   3   3  15      572.06      480.38    168.58 o
   4   3  15     5231.05     5103.02    158.66 o
   5   3  15      154.33      256.45     51.02 o
   6   3  15     1511.84     1408.10     61.95 o
   7   3  15      433.24      458.42    138.83 o
   8   3  15     4092.79     3658.57    178.49 o
   9   3  15      262.22      335.22     79.33 o
  10   3  15    15405.69    14695.02    366.90 o
  11   3  15       50.79      105.77     61.95 o
  12   3  15     4786.36     4477.86    406.56 o
  13   3  15     1388.05     1378.42     98.17 o
  14   3  15       42.09      -69.41     84.14 o
  15   3  15        2.50      -25.24     76.18 o
  16   3  15      687.07     1053.21    138.83 o
   0   4  15      532.51      416.48    178.49 o
   1   4  15       45.05      187.64     72.49 o
   2   4  15    10242.85    11694.56    535.47 o
   3   4  15      165.83      257.82     89.25 o
   4   4  15     8796.27     8931.36    198.32 o
   5   4  15     1208.69     1250.70     56.09 o
   6   4  15       93.68      175.66     47.60 o
   7   4  15     5364.40     4928.36     98.17 o
   8   4  15     8167.33     8114.96    150.14 o
   9   4  15        2.49       -7.44     51.02 o
  10   4  15     8013.36     8833.61    198.32 o
  11   4  15      225.29      308.52     61.95 o
  12   4  15     4037.86     4463.38    132.67 o
  13   4  15      544.84      528.21    168.58 o
  14   4  15      608.23      724.02     98.17 o
  15   4  15      138.84      169.34    118.99 o
  16   4  15     1971.17     2017.71    178.49 o
   1   5  15      187.46      442.60     66.01 o
   2   5  15     2209.74     1953.54    198.32 o
   3   5  15     8465.61     9270.62    175.50 o
   4   5  15    10127.34     9149.16    186.15 o
   5   5  15     2051.35     1975.68    208.24 o
   6   5  15     3286.13     2788.00    178.49 o
   7   5  15     1584.64     1520.35     69.41 o
   8   5  15     7664.10     7597.91    135.12 o
   9   5  15      148.17      424.16    178.49 o
  10   5  15    26803.90    27126.17    357.39 o
  11   5  15       36.77       99.16    178.49 o
  12   5  15     2029.80     2596.37    168.57 o
  13   5  15      557.88      453.41     76.18 o
  14   5  15      495.42      741.01    237.99 o
  15   5  15      140.13      130.89    188.41 o
  16   5  15     1839.05     2144.59    456.14 o
   0   6  15      685.27      694.13    138.83 o
   1   6  15     4317.89     4539.13    138.83 o
   2   6  15    30587.78    31521.62    434.05 o
   3   6  15     2793.38     2627.82    102.04 o
   4   6  15    15295.57    15146.89    386.73 o
   5   6  15     2190.13     1945.58     95.20 o
   6   6  15      798.04      834.99    218.16 o
   7   6  15      186.27      138.83     42.07 o
   8   6  15      335.53      494.61    128.91 o
   9   6  15      631.95      700.63     66.01 o
  10   6  15     8513.73     8914.69    174.87 o
  11   6  15      742.23      637.28    158.66 o
  12   6  15     5258.42     5091.34    228.07 o
  13   6  15      128.74      135.22     68.88 o
  14   6  15      398.64      255.85    178.49 o
  15   6  15      249.34      207.66    118.58 o
  16   6  15     1842.27     1960.49    148.74 o
   1   7  15      967.04      966.13     89.25 o
   2   7  15      604.85      587.47     53.22 o
   3   7  15        1.67      103.13    208.24 o
   4   7  15     8835.87     9091.40    594.97 o
   5   7  15     1018.21      851.32     86.68 o
   6   7  15     5200.62     5469.58    366.90 o
   7   7  15     4661.83     5157.10     98.17 o
   8   7  15    12754.96    13659.90    961.87 o
   9   7  15     1551.11     2081.22     90.35 o
  10   7  15    17619.88    18087.83    276.29 o
  11   7  15     1487.97     1275.54     76.18 o
  12   7  15     5425.68     5192.68    142.79 o
  13   7  15      152.21      307.40     98.17 o
  14   7  15      653.10      908.24    104.48 o
  15   7  15        1.56     -111.06     99.01 o
  16   7  15     6567.89     7060.88    200.10 o
   0   8  15    13062.63    13089.35    356.98 o
   1   8  15     4040.37     3742.43    113.73 o
   2   8  15      169.20      209.56    138.83 o
   3   8  15     8048.39     8422.26    166.54 o
   4   8  15    27138.44    27936.06    414.21 o
   5   8  15     4842.77     5567.36    188.41 o
   6   8  15      693.41      731.21     70.95 o
   7   8  15       47.11       -9.92     42.07 o
   8   8  15      565.26      644.81    158.66 o
   9   8  15      288.12      317.32     66.01 o
  10   8  15     9298.64     9771.07    196.33 o
  11   8  15      610.32      628.65     70.12 o
  12   8  15    14533.35    15186.76    273.19 o
  13   8  15       72.33      398.37     99.16 o
  14   8  15      511.43      461.77    237.99 o
  15   8  15      190.89      317.32    117.12 o
   1   9  15     1099.82     1096.05    188.41 o
   2   9  15        1.49       52.89    148.74 o
   3   9  15      249.39      285.75    128.91 o
   4   9  15     5129.12     5132.92    123.89 o
   5   9  15     4210.14     5152.53    178.49 o
   6   9  15     1368.47     1156.71    188.41 o
   7   9  15      671.58      854.64     88.69 o
   8   9  15    12477.67    10523.17    182.31 o
   9   9  15        3.49      -71.40     79.33 o
  10   9  15    10630.34    10339.98    245.11 o
  11   9  15      366.92      275.01    109.08 o
  12   9  15     6170.16     6622.36    198.32 o
  13   9  15       63.71       25.50    109.08 o
  14   9  15     1519.73     1556.15    118.58 o
  15   9  15        6.64     -108.56    109.08 o
   0  10  15     1927.01     2161.73     99.16 o
   1  10  15     3111.90     3401.49     68.88 o
   2  10  15       38.17       -8.81     61.95 o
   3  10  15     6399.12     5824.17    118.58 o
   4  10  15    24791.56    24640.39    307.56 o
   5  10  15     3326.66     2652.05     90.35 o
   6  10  15     8472.05     8815.76    154.26 o
   7  10  15     1143.40     1435.07     90.35 o
   8  10  15      526.99      484.30     66.01 o
   9  10  15        8.92      -51.23    128.91 o
  10  10  15    16047.38    16756.32    793.29 o
  11  10  15       51.79      138.83     98.17 o
  12  10  15    15686.15    16433.66    922.20 o
  13  10  15      753.91      779.85    158.66 o
  14  10  15     2961.69     3078.75    426.40 o
  15  10  15      117.28      -24.01    132.67 o
   1  11  15      173.80      246.80     61.95 o
   2  11  15      329.41      218.16     70.12 o
   3  11  15      182.52      117.19     76.18 o
   4  11  15      653.81      823.48    297.49 o
   5  11  15     2096.26     1840.68    128.91 o
   6  11  15     3170.36     2911.53    426.40 o
   7  11  15      337.97      334.44     89.25 o
   8  11  15     1287.76     1650.05    317.32 o
   9  11  15      824.59      734.04    104.48 o
  10  11  15      117.16      390.45    148.74 o
  11  11  15      128.05      106.37     76.18 o
  12  11  15      145.17      548.05    218.16 o
  13  11  15       14.31      130.33     95.20 o
  14  11  15      183.72      197.08    109.58 o
   0  12  15       12.02      178.49     59.50 o
   1  12  15     2525.52     2351.69     90.35 o
   2  12  15     6937.96     6255.99    505.73 o
   3  12  15     9345.77     9183.07    168.28 o
   4  12  15    49970.34    51942.56    552.58 o
   5  12  15       36.02      185.70     79.33 o
   6  12  15    15069.27    14636.71    224.38 o
   7  12  15      658.96      518.69     70.12 o
   8  12  15    10958.82    10080.43    743.71 o
   9  12  15       22.64       62.55    168.58 o
  10  12  15    23555.65    24989.07    505.72 o
  11  12  15      175.48      222.82    118.58 o
  12  12  15    13267.58    13524.08    317.32 o
  13  12  15      150.03      350.95    158.66 o
  14  12  15     1835.88     1726.33    141.91 o
   1  13  15       21.03      250.54    168.58 o
   2  13  15     1631.71     1351.39     90.35 o
   3  13  15     2166.80     2296.54    237.99 o
   4  13  15     2245.76     2345.07     95.20 o
   5  13  15     1016.97      819.55     90.35 o
   6  13  15      360.58      458.85     99.16 o
   7  13  15       58.33     -138.83     99.16 o
   8  13  15      667.47      884.44     76.18 o
   9  13  15     1432.74     1170.45     98.17 o
  10  13  15       66.94      550.76    168.58 o
  11  13  15      241.81      257.82    112.19 o
  12  13  15      208.28      593.44    132.67 o
  13  13  15       11.44       25.50    168.58 o
   0  14  15      144.24       99.16     59.50 o
   1  14  15     2998.46     2789.83    257.82 o
   2  14  15    26672.25    28828.13    420.71 o
   3  14  15       40.78      149.51     90.35 o
   4  14  15    33111.98    33568.13    466.06 o
   5  14  15       61.35       19.83     76.18 o
   6  14  15    14981.84    15261.57    654.47 o
   7  14  15        0.52      182.10     76.18 o
   8  14  15    13441.28    12162.85    386.73 o
   9  14  15        3.15      -64.91     76.18 o
  10  14  15    26570.09    28276.64    511.72 o
  11  14  15       12.17       85.94    135.12 o
  12  14  15    13520.57    13103.56    297.49 o
  13  14  15       68.30      362.13    237.99 o
   1  15  15      249.49      329.80    158.66 o
   2  15  15     3440.17     3227.65    218.16 o
   3  15  15     2694.64     2808.03    118.58 o
   4  15  15      205.14      168.58     80.69 o
   5  15  15      499.22      889.00    198.32 o
   6  15  15      292.51      504.94     90.35 o
   7  15  15       28.89      -37.86     76.18 o
   8  15  15      691.78      327.23     84.14 o
   9  15  15     1927.40     2107.12    132.67 o
  10  15  15     1364.39     2124.13    123.89 o
  11  15  15     1366.42     1483.97    138.14 o
  12  15  15      193.65      537.66    148.74 o
   0  16  15     9242.54     9142.71    237.99 o
   1  16  15     1543.59     1586.59     90.35 o
   2  16  15    26407.09    25769.02    485.89 o
   3  16  15     1037.19      977.43    178.49 o
   4  16  15    16785.84    17619.72    505.72 o
   5  16  15     3786.55     3500.66    664.38 o
   6  16  15    17420.72    18830.42    307.56 o
   7  16  15       68.68       41.19    109.08 o
   8  16  15     4224.25     4544.66    565.22 o
   9  16  15      478.91      554.47     99.01 o
  10  16  15    16031.92    15209.57    733.80 o
  11  16  15      243.12       75.15    287.57 o
  12  16  15     9606.05     9582.21    485.89 o
   1  17  15      385.33      421.12    198.32 o
   2  17  15     1034.74     1046.52     90.35 o
   3  17  15     3725.24     3312.12    140.24 o
   4  17  15      228.57      209.00     90.35 o
   5  17  15        1.71       -3.05     90.35 o
   6  17  15      188.85      373.98     95.20 o
   7  17  15        0.89      267.74     84.14 o
   8  17  15       93.65      232.32    109.08 o
   9  17  15        0.64       74.66    113.73 o
  10  17  15      616.74      835.09    277.65 o
  11  17  15        0.13      187.75    158.66 o
   0  18  15     9289.24     8428.75    337.15 o
   1  18  15      120.88      -37.02    188.41 o
   2  18  15     9588.21     9363.56    196.33 o
   3  18  15       72.78       75.39    347.07 o
   4  18  15    16885.56    17652.77    386.73 o
   5  18  15      397.38      437.54    118.99 o
   6  18  15     7435.65     7772.76    376.81 o
   7  18  15        4.34       38.14    109.08 o
   8  18  15     2959.66     3247.93    166.54 o
   9  18  15      149.10      279.86    257.82 o
  10  18  15     8537.41     8567.94    227.46 o
   1  19  15        1.22     -121.20    123.89 o
   2  19  15     1199.65     1137.30    132.67 o
   3  19  15       14.67       99.16     90.35 o
   4  19  15      797.50      710.24    218.16 o
   5  19  15       17.55      110.49     95.20 o
   6  19  15      262.25      228.07    148.74 o
   7  19  15       98.38      374.13    148.74 o
   8  19  15      440.45      684.25    178.49 o
   9  19  15      516.16      872.62    118.58 o
   0  20  15     1773.47     1705.58    178.49 o
   1  20  15      528.36      407.94    119.92 o
   2  20  15     6450.03     6672.19    227.46 o
   3  20  15      694.28      984.60    132.01 o
   4  20  15    10158.05     9097.19    277.65 o
   5  20  15      638.82      666.04     90.35 o
   6  20  15     2951.74     3433.86    140.24 o
   7  20  15      574.27      197.16    287.57 o
   8  20  15     1642.10     1410.07    128.91 o
   1  21  15       18.79      -79.33    126.21 o
   2  21  15       29.31       19.83    115.14 o
   3  21  15       50.40       78.16    307.40 o
   4  21  15     1542.28     1799.54    218.16 o
   5  21  15      199.89      244.60    237.99 o
   6  21  15     1531.37     1622.64    128.31 o
   7  21  15      137.33      271.55     90.35 o
   0  22  15     4367.89     4858.93    297.49 o
   1  22  15      173.42      204.93    161.38 o
   2  22  15     2364.00     2593.79    228.74 o
   3  22  15     1747.62     1736.51    137.75 o
   4  22  15     4696.06     5411.94    231.02 o
   5  22  15      218.64      305.04    135.12 o
   1  23  15      444.11      817.54    307.40 o
   2  23  15        6.96      -11.33    142.79 o
   0   0  16    32499.88    30759.98   1209.77 o
   1   0  16     4856.30     4958.09    198.32 o
   2   0  16     5300.82     4759.77    158.66 o
   3   0  16    60330.43    61817.45   1249.44 o
   4   0  16    19703.61    19991.01    376.81 o
   5   0  16    12467.34    10828.46    237.99 o
   6   0  16     3198.61     3371.50    178.49 o
   7   0  16     3649.82     3926.81    118.99 o
   8   0  16     2504.89     2439.38     79.33 o
   9   0  16    14092.38    13644.66    237.99 o
  10   0  16     2032.50     2479.04    138.83 o
  11   0  16    29269.44    28360.27    515.64 o
  12   0  16      413.14      396.65     79.33 o
  13   0  16     4147.33     3569.82    198.32 o
  14   0  16       14.40        0.00    118.99 o
  15   0  16      205.61       99.16    118.99 o
  16   0  16       24.45       19.83    118.99 o
   1   1  16      189.51      505.92     70.12 o
   2   1  16     2637.82     1843.73    277.65 o
   3   1  16     2442.56     2886.77    178.49 o
   4   1  16      657.36      816.78    218.16 o
   5   1  16      218.71      235.57     79.33 o
   6   1  16     1773.89     2350.78     76.18 o
   7   1  16       96.73       99.16     42.07 o
   8   1  16     2243.23     2301.89    287.57 o
   9   1  16      150.64      281.88     33.00 o
  10   1  16       11.06       29.75     69.41 o
  11   1  16     3834.46     4922.69    376.81 o
  12   1  16       12.54      193.92     61.95 o
  13   1  16      951.68     1461.31    104.48 o
  14   1  16        1.53      146.45    158.66 o
  15   1  16      241.00      237.99    118.99 o
  16   1  16      390.07      411.84    148.74 o
   0   2  16    33484.39    36253.54   1011.45 o
   1   2  16     1905.47     1335.22    446.23 o
   2   2  16    30486.84    29656.96    563.85 o
   3   2  16    66038.61    66779.86   1043.20 o
   4   2  16    46924.55    45566.88   1447.76 o
   5   2  16    42488.33    42345.04    594.97 o
   6   2  16     5280.19     4225.27    277.65 o
   7   2  16      811.85     1011.04    118.99 o
   8   2  16     1244.03     1094.02     59.50 o
   9   2  16     8383.09     9004.31    142.79 o
  10   2  16     2514.71     2062.76     84.14 o
  11   2  16    16692.38    17722.30    307.40 o
  12   2  16        4.34      155.35     99.16 o
  13   2  16     6379.01     6566.15    174.87 o
  14   2  16      280.77      161.49    228.07 o
  15   2  16       13.96      230.36     99.16 o
  16   2  16       52.40      118.99    104.48 o
   1   3  16     2229.33     2158.14    188.41 o
   2   3  16     1366.02     2059.08    118.58 o
   3   3  16        9.49      170.56     89.25 o
   4   3  16     5944.51     5687.91    132.01 o
   5   3  16        0.66      212.33    118.99 o
   6   3  16      436.93      575.14     56.09 o
   7   3  16     2949.34     3108.33    237.99 o
   8   3  16      421.09      429.47     33.00 o
   9   3  16     2881.35     3104.95    376.81 o
  10   3  16     2709.24     3072.46     90.35 o
  11   3  16     3804.35     3659.93    198.32 o
  12   3  16     5968.22     6429.44    152.36 o
  13   3  16      584.43      854.88    188.41 o
  14   3  16      813.05     1106.92    104.48 o
  15   3  16      243.83      118.99     98.17 o
  16   3  16      468.49       79.33    104.48 o
   0   4  16     6065.24     5890.21    198.32 o
   1   4  16    22663.03    23017.14    436.31 o
   2   4  16    11275.05    10622.88    257.82 o
   3   4  16    69695.64    71818.23    889.91 o
   4   4  16    42523.44    43787.35    603.65 o
   5   4  16    29124.82    30363.90    783.38 o
   6   4  16     8163.17     8741.02    157.20 o
   7   4  16     6404.15     5775.80    327.23 o
   8   4  16     1512.57     1590.88    138.83 o
   9   4  16    12340.20    11840.81    396.65 o
  10   4  16     2283.61     2293.30    287.57 o
  11   4  16    24211.51    22858.34    322.54 o
  12   4  16      452.21      667.73     80.69 o
  13   4  16     4136.17     3965.79    168.57 o
  14   4  16      195.17      407.98     84.14 o
  15   4  16     1640.09     1245.95    112.19 o
  16   4  16      176.42      612.41    132.67 o
   1   5  16     2862.86     3815.53    132.01 o
   2   5  16       35.42      194.36     66.01 o
   3   5  16        0.26      337.15     72.49 o
   4   5  16     4311.65     4253.03    247.90 o
   5   5  16     6145.44     6420.74    178.49 o
   6   5  16      834.59     1027.06    297.49 o
   7   5  16        0.68      296.12     49.58 o
   8   5  16      360.90      395.24     53.22 o
   9   5  16     1296.57     1208.51    188.41 o
  10   5  16     1414.26     1348.16     89.25 o
  11   5  16     2074.02     2539.94     98.17 o
  12   5  16      380.10      376.30    128.91 o
  13   5  16     1583.52     1894.04    112.19 o
  14   5  16     1196.66     1026.73    118.99 o
  15   5  16       24.89      249.65    118.58 o
  16   5  16      155.36      410.22    128.31 o
   0   6  16    25109.24    27943.79    793.29 o
   1   6  16     6471.61     6623.09    178.49 o
   2   6  16    21316.82    20954.54    832.96 o
   3   6  16    27388.96    25742.94    410.82 o
   4   6  16    42310.80    41866.33   1715.50 o
   5   6  16    25799.32    24034.24    326.52 o
   6   6  16    15531.33    15973.80    237.17 o
   7   6  16     5153.56     4804.97    158.66 o
   8   6  16     3944.76     3717.56    102.04 o
   9   6  16    12392.62    12152.22    485.89 o
  10   6  16     4494.77     4201.82    139.99 o
  11   6  16    15400.64    16151.90    674.30 o
  12   6  16     2011.43     1788.69    228.07 o
  13   6  16     2018.85     1849.68     99.01 o
  14   6  16      282.94      427.72    128.91 o
  15   6  16     1504.04     1571.79    396.65 o
   1   7  16     4899.17     5269.61    188.41 o
   2   7  16        2.85       -9.92     51.02 o
   3   7  16       27.97      134.25    138.83 o
   4   7  16     4278.87     4940.38    208.24 o
   5   7  16      723.28      610.94     70.95 o
   6   7  16      356.43      431.54    128.91 o
   7   7  16      195.57      255.62    158.66 o
   8   7  16     3073.12     3049.68    128.91 o
   9   7  16     1367.73     1263.94     99.16 o
  10   7  16     1819.85     1724.47     90.35 o
  11   7  16     1528.60     1629.09    228.07 o
  12   7  16       37.16       33.56     90.35 o
  13   7  16       41.83      369.78    148.74 o
  14   7  16      147.63      227.41    158.66 o
  15   7  16        0.56      146.26    102.04 o
   0   8  16     4343.03     3212.84    198.32 o
   1   8  16    20961.81    19856.99   1100.70 o
   2   8  16    24622.41    23587.02    971.79 o
   3   8  16    33229.96    35282.01    481.28 o
   4   8  16    20203.39    19791.83    575.14 o
   5   8  16    23687.69    26380.35    355.75 o
   6   8  16     7242.84     7710.16    475.98 o
   7   8  16     2312.93     2474.35    208.24 o
   8   8  16     1594.56     2141.89     70.12 o
   9   8  16     9115.25     8809.71    475.98 o
  10   8  16      410.64      454.00     89.25 o
  11   8  16    12673.56    12074.76    704.05 o
  12   8  16     4462.77     4316.93    376.81 o
  13   8  16     5188.09     4750.78    198.32 o
  14   8  16     1767.13     1273.92    123.89 o
  15   8  16      776.80      721.60    118.58 o
   1   9  16     1300.34     1075.21    237.99 o
   2   9  16       39.77       95.20    168.58 o
   3   9  16       36.74       69.41     70.12 o
   4   9  16      995.90      554.71    138.83 o
   5   9  16    10051.53    11113.57    922.20 o
   6   9  16      769.59     1260.11     80.69 o
   7   9  16     3135.79     3294.27    198.32 o
   8   9  16        7.84        0.00     99.16 o
   9   9  16        2.59       65.16     95.20 o
  10   9  16      541.83      918.63    118.58 o
  11   9  16     1803.26     2438.98    198.32 o
  12   9  16      969.96      701.34    104.48 o
  13   9  16      703.04      720.02     95.20 o
  14   9  16        6.60      455.85    277.65 o
  15   9  16       81.77       -3.50    113.73 o
   0  10  16     1972.04     2260.89    118.99 o
   1  10  16      490.33      442.57     39.66 o
   2  10  16      134.26      304.92     99.16 o
   3  10  16    16414.54    16392.05    231.07 o
   4  10  16      373.77      514.90     95.20 o
   5  10  16     6137.28     5203.19    495.81 o
   6  10  16     1510.24     1406.29    128.91 o
   7  10  16       86.54       23.80     69.41 o
   8  10  16      330.73      179.85    148.74 o
   9  10  16      850.80     1083.39    109.58 o
  10  10  16     2746.39     2820.51    132.67 o
  11  10  16     4683.53     4145.68    228.07 o
  12  10  16     2166.53     1762.40    356.98 o
  13  10  16     3706.39     4173.87    142.79 o
  14  10  16      751.15      442.43    104.46 o
   1  11  16       19.85       31.73     66.01 o
   2  11  16        7.12      -32.45     76.18 o
   3  11  16       10.97      126.21    138.83 o
   4  11  16     4048.99     4142.42    104.48 o
   5  11  16    11939.42    11636.78    202.98 o
   6  11  16      729.97     1081.68     84.14 o
   7  11  16     3800.61     3710.88    128.91 o
   8  11  16      122.61       91.23     66.01 o
   9  11  16     1541.05     1102.41    188.41 o
  10  11  16       33.06      445.33    102.04 o
  11  11  16      212.43      110.32    307.40 o
  12  11  16      281.99      365.48     95.20 o
  13  11  16      653.67      888.35    148.74 o
  14  11  16      204.46      171.65    475.98 o
   0  12  16      315.28      436.31     79.33 o
   1  12  16       59.36     -134.86    118.99 o
   2  12  16      974.93      795.28     84.14 o
   3  12  16     5842.89     6342.74    228.07 o
   4  12  16      601.04      420.89    128.91 o
   5  12  16      789.99      975.21     90.35 o
   6  12  16       50.95       69.41     89.25 o
   7  12  16     1819.70     2717.54    168.58 o
   8  12  16       59.84      108.18    208.24 o
   9  12  16      404.25      472.48    148.74 o
  10  12  16      238.41      376.81     90.35 o
  11  12  16     1490.49     1523.11    475.98 o
  12  12  16        2.91      -29.75    112.19 o
  13  12  16      351.04       39.66     95.20 o
  14  12  16        2.07      -21.64    297.49 o
   1  13  16      573.51      716.37    237.99 o
   2  13  16     1398.13     1581.17    104.48 o
   3  13  16     3502.51     4107.13    297.49 o
   4  13  16     1398.68     1023.46    168.57 o
   5  13  16       96.81       91.95     79.33 o
   6  13  16       75.02      164.07    158.66 o
   7  13  16     3017.22     2790.72    112.19 o
   8  13  16        3.81       99.16     61.95 o
   9  13  16     1490.08     1634.67    168.58 o
  10  13  16      758.16      836.39    267.74 o
  11  13  16     3708.35     4323.62    188.41 o
  12  13  16     1727.70     1990.98    376.81 o
  13  13  16     1113.63      876.91    113.73 o
   0  14  16        7.73      -39.66     59.50 o
   1  14  16      702.26      778.09     80.69 o
   2  14  16     1257.78     1446.05    138.83 o
   3  14  16      669.24     1098.16    109.58 o
   4  14  16     1417.00     1339.42    118.99 o
   5  14  16      731.72      756.89    247.90 o
   6  14  16       96.13      104.57     76.18 o
   7  14  16     2976.31     2942.49    128.91 o
   8  14  16      197.06      390.98     99.16 o
   9  14  16      245.29      178.49     98.17 o
  10  14  16       55.08      215.95    123.89 o
  11  14  16     1731.90     1676.38    416.48 o
  12  14  16      458.10      597.49    128.31 o
  13  14  16        0.71      169.16    113.73 o
   1  15  16     1519.67     1261.85    237.99 o
   2  15  16      374.36      374.15    297.49 o
   3  15  16     1339.46      879.02     99.16 o
   4  15  16        0.54      -88.48     90.35 o
   5  15  16      306.99      257.82     84.14 o
   6  15  16      256.41      362.20    118.99 o
   7  15  16     1276.47     1223.54    168.58 o
   8  15  16       25.60       73.23     90.35 o
   9  15  16     2031.30     2254.51    140.24 o
  10  15  16     1263.00     1041.24    287.57 o
  11  15  16     6156.08     6491.05    206.63 o
  12  15  16     1826.85     1655.60    287.57 o
   0  16  16     2084.14     2102.23    198.32 o
   1  16  16     2539.25     2598.63    148.74 o
   2  16  16     1195.94     1025.79     84.09 o
   3  16  16      696.05      701.52    188.41 o
   4  16  16      124.90       48.16    128.91 o
   5  16  16      727.33     1049.97    138.83 o
   6  16  16      298.19      265.29    178.49 o
   7  16  16     2306.69     2563.72    247.90 o
   8  16  16       27.85      -77.13    123.89 o
   9  16  16      490.03      587.85    237.99 o
  10  16  16      379.41      329.71    168.58 o
  11  16  16      167.84      253.15    113.73 o
   1  17  16      113.79       23.33    228.07 o
   2  17  16       20.95      -70.83     95.20 o
   3  17  16      348.32      448.15    148.74 o
   4  17  16        0.16       39.66     84.14 o
   5  17  16        0.69      -45.77    178.49 o
   6  17  16      382.00      440.28     95.20 o
   7  17  16      789.77      673.70     99.16 o
   8  17  16       13.28      -59.50    158.66 o
   9  17  16     1835.38     2111.03    118.58 o
  10  17  16      383.69      277.65    148.74 o
  11  17  16     4134.67     3573.08    183.16 o
   0  18  16     1561.33     1308.94    158.66 o
   1  18  16     3358.50     4016.66    154.26 o
   2  18  16      294.92      194.36    118.99 o
   3  18  16        4.71       19.83     99.16 o
   4  18  16        0.81      169.81    168.58 o
   5  18  16      687.38      796.36    118.99 o
   6  18  16     1270.32     1059.81    104.48 o
   7  18  16     1948.99     1848.29    416.48 o
   8  18  16     1600.67     1184.11    140.24 o
   9  18  16       72.17      305.65    178.49 o
  10  18  16      952.72      940.95    123.89 o
   1  19  16        0.13      298.17    162.77 o
   2  19  16      291.46      356.98    112.19 o
   3  19  16      171.23       79.33    162.77 o
   4  19  16        2.75      -26.44    123.89 o
   5  19  16        1.73     -156.72    104.48 o
   6  19  16      475.44      149.51    118.99 o
   7  19  16      169.19      487.31     98.17 o
   8  19  16       40.68      244.93    168.58 o
   9  19  16     1069.30     1385.93    188.41 o
   0  20  16     1735.10     2102.23    198.32 o
   1  20  16      145.74      334.95    123.89 o
   2  20  16     1407.93     1581.14    138.14 o
   3  20  16     1699.56     1706.10    307.40 o
   4  20  16     1039.69     1085.17    237.99 o
   5  20  16        3.89      124.94    565.22 o
   6  20  16       52.07     -166.59    257.82 o
   7  20  16      562.28      672.49    128.91 o
   8  20  16      426.64      361.16    132.67 o
   1  21  16      114.48      458.40    386.73 o
   2  21  16       26.06       28.15    208.24 o
   3  21  16      109.62      146.54    117.12 o
   4  21  16      126.16      169.05    376.81 o
   5  21  16        5.80      386.73    117.12 o
   6  21  16      503.73      679.31    138.83 o
   0  22  16     3830.71     3748.31    277.65 o
   1  22  16        0.70      219.88    267.74 o
   2  22  16     3209.76     3055.55    251.60 o
   3  22  16     3222.45     3134.98    161.38 o
   4  22  16     4159.42     3917.45    188.80 o
   1   1  17       30.19      266.08     80.69 o
   2   1  17     4932.63     4464.31    208.24 o
   3   1  17      321.46      212.49     86.68 o
   4   1  17     1022.89     1015.55     99.16 o
   5   1  17       74.79       94.75     61.95 o
   6   1  17       93.65      290.27    128.91 o
   7   1  17      464.83      457.03     69.41 o
   8   1  17     4615.51     4442.63    297.49 o
   9   1  17     1273.22     1154.93    128.91 o
  10   1  17     1103.87     1182.60     66.01 o
  11   1  17     1956.47     1804.09    128.91 o
  12   1  17      490.90      544.05     90.35 o
  13   1  17     2418.25     2453.14    118.58 o
  14   1  17     1347.13     1227.29    104.48 o
  15   1  17       93.56      109.08    188.41 o
  16   1  17      370.57      538.15    118.58 o
   0   2  17       71.54      237.99     99.16 o
   1   2  17     7845.27     8303.23    604.89 o
   2   2  17     1214.66     1009.60    247.90 o
   3   2  17    25248.62    25517.66    485.89 o
   4   2  17     2455.49     1696.39     86.68 o
   5   2  17     6136.39     5865.75    208.24 o
   6   2  17      301.28      400.61     56.09 o
   7   2  17     6878.85     6928.10    198.32 o
   8   2  17      257.60      257.82    148.74 o
   9   2  17     1987.57     1774.45    158.66 o
  10   2  17       11.28       83.30     79.33 o
  11   2  17     4148.19     4114.48    128.91 o
  12   2  17        1.85     -150.40    128.91 o
  13   2  17       65.22      461.76    218.16 o
  14   2  17      308.65      431.35    118.99 o
  15   2  17      186.25     -108.32    138.83 o
  16   2  17        0.94      -69.41    112.19 o
   1   3  17     2546.06     2338.39    396.65 o
   2   3  17        2.02      -36.61     84.09 o
   3   3  17     7017.57     6732.59    132.67 o
   4   3  17      691.99      603.16    277.65 o
   5   3  17     1075.56      676.37     89.25 o
   6   3  17      287.39      215.70     61.95 o
   7   3  17     4884.56     4916.24    109.08 o
   8   3  17     3334.84     3110.37    376.81 o
   9   3  17     9997.33     9715.13    376.81 o
  10   3  17       81.40      165.87    138.83 o
  11   3  17     4994.67     5284.30    132.67 o
  12   3  17      767.70     1142.73    188.41 o
  13   3  17     2146.92     1821.80    118.58 o
  14   3  17     1228.90     1113.80     98.17 o
  15   3  17      601.24      895.52    104.48 o
  16   3  17       26.14      188.41    126.21 o
   0   4  17     7512.68     7913.11    218.16 o
   1   4  17    18821.53    20357.01    321.27 o
   2   4  17     5282.79     4836.66    456.14 o
   3   4  17    39165.20    40757.07    504.84 o
   4   4  17     5209.60     5685.13    614.80 o
   5   4  17     1423.65     1034.69    228.07 o
   6   4  17       57.89       39.66     59.50 o
   7   4  17     5207.64     5301.90    118.99 o
   8   4  17      939.41     1240.31     89.25 o
   9   4  17     5297.26     5528.74    123.89 o
  10   4  17      321.55      324.47     76.18 o
  11   4  17     4965.47     5194.60    148.74 o
  12   4  17     1034.54      913.32    198.32 o
  13   4  17      368.51      791.77    118.99 o
  14   4  17       63.67        4.58     90.35 o
  15   4  17      213.80      182.46    104.48 o
   1   5  17     3979.23     4200.09    257.82 o
   2   5  17      265.48      138.83     66.01 o
   3   5  17      969.81      879.89     90.27 o
   4   5  17      127.93       73.92    128.91 o
   5   5  17      288.91      248.81     69.41 o
   6   5  17     4088.00     4365.15    228.07 o
   7   5  17     1361.60     1364.38     89.25 o
   8   5  17     6629.01     6624.65    132.67 o
   9   5  17     9409.90     9245.40    297.49 o
  10   5  17      400.69      631.44     76.18 o
  11   5  17     2617.11     2514.29    297.49 o
  12   5  17      346.45      219.68     84.09 o
  13   5  17      327.13      124.40     89.25 o
  14   5  17      265.94      249.32     95.20 o
  15   5  17     1211.40     1495.03    138.83 o
   0   6  17     2003.73     2340.22    237.99 o
   1   6  17     3982.77     3910.54    158.66 o
   2   6  17     3902.18     3718.04    188.41 o
   3   6  17    20440.29    21678.42    318.73 o
   4   6  17     2066.80     2191.04     86.68 o
   5   6  17     5560.69     5310.61    148.26 o
   6   6  17      691.49      561.92    128.91 o
   7   6  17      132.15      255.34    188.41 o
   8   6  17      201.82      266.70     35.48 o
   9   6  17     3111.80     3124.22    109.58 o
  10   6  17      808.66      971.58    148.74 o
  11   6  17     4289.22     4603.37    132.67 o
  12   6  17      298.30      375.40    109.08 o
  13   6  17      178.36      175.44     90.35 o
  14   6  17      353.41      178.49    112.19 o
  15   6  17      580.15      789.57    138.14 o
   1   7  17     1182.85      762.43    168.57 o
   2   7  17     4226.30     4083.37    287.57 o
   3   7  17    10950.26     9383.70    426.40 o
   4   7  17       71.58      151.45     55.71 o
   5   7  17     1540.44     1485.89    247.90 o
   6   7  17      455.15      544.10     88.69 o
   7   7  17     2918.71     2614.33    128.91 o
   8   7  17       16.66        5.67     47.60 o
   9   7  17    11280.87    10826.92   1090.78 o
  10   7  17      377.59      662.64    158.66 o
  11   7  17    10243.96    11294.95    297.49 o
  12   7  17     2304.37     2893.22    168.57 o
  13   7  17     2988.90     3011.83    168.57 o
  14   7  17      161.54      271.04    104.48 o
  15   7  17     2603.78     2894.63    307.40 o
   0   8  17      613.77     1070.95    158.66 o
   1   8  17      344.33      358.26     99.16 o
   2   8  17     7518.79     7902.09    307.40 o
   3   8  17     8735.64     8683.05    277.65 o
   4   8  17    20836.62    19528.65    763.55 o
   5   8  17     3245.56     3317.14    456.14 o
   6   8  17        2.83       11.90     66.01 o
   7   8  17      627.02      771.14    228.07 o
   8   8  17      146.70      164.61     59.50 o
   9   8  17     2285.07     2403.81    126.21 o
  10   8  17     2000.55     2026.97    168.58 o
  11   8  17     4983.90     5717.84    185.84 o
  12   8  17        1.52      117.67    104.48 o
  13   8  17     4390.31     4622.11    208.24 o
  14   8  17     1932.43     1787.46    148.74 o
  15   8  17      380.02      643.47    138.83 o
   1   9  17      354.39      389.28    188.41 o
   2   9  17      105.82      219.81    168.58 o
   3   9  17    11106.31    11629.50    208.96 o
   4   9  17      251.04      199.85     84.09 o
   5   9  17       22.65      -42.50     86.68 o
   6   9  17       70.45       11.90     66.01 o
   7   9  17     2431.84     2582.43     99.01 o
   8   9  17        0.32       99.16     84.14 o
   9   9  17     7800.08     9118.87    337.15 o
  10   9  17       22.44        0.00     99.01 o
  11   9  17     7843.51     7127.53    277.65 o
  12   9  17        5.91      137.50    104.48 o
  13   9  17     1206.86     1161.40    237.99 o
  14   9  17       74.83      -49.58    148.74 o
   0  10  17      317.64      515.64     79.33 o
   1  10  17     1029.67     1187.18    228.07 o
   2  10  17      461.71      384.35     80.69 o
   3  10  17    11504.80    12289.54    217.03 o
   4  10  17     1459.40     1843.00    104.48 o
   5  10  17     4189.56     5199.34    198.32 o
   6  10  17      471.99      356.00     89.25 o
   7  10  17     3122.90     2878.05    109.58 o
   8  10  17     1391.77     1337.78    158.66 o
   9  10  17     2942.43     3491.88    247.90 o
  10  10  17     1228.44     1902.74    634.64 o
  11  10  17    12575.09    11890.72    317.32 o
  12  10  17      133.91      237.99     95.20 o
  13  10  17     6862.84     6202.41    178.49 o
  14  10  17      171.86      519.02    104.48 o
   1  11  17       85.74      178.49     84.14 o
   2  11  17       47.52      489.79    257.82 o
   3  11  17     1201.92      775.50     84.14 o
   4  11  17     1659.97     1463.15    327.23 o
   5  11  17       52.46      458.73    257.82 o
   6  11  17      755.25      547.30    109.08 o
   7  11  17     1271.02     1140.45     84.14 o
   8  11  17       63.95       67.43     66.01 o
   9  11  17      506.85      531.04     95.20 o
  10  11  17      116.57      368.56    109.08 o
  11  11  17     1989.17     2354.37    132.67 o
  12  11  17       45.16       31.17     95.20 o
  13  11  17      237.34      224.26     90.35 o
  14  11  17        0.23      156.01    257.82 o
   0  12  17     5465.76     5691.89    178.49 o
   1  12  17    25290.01    26370.39    488.43 o
   2  12  17     7652.04     7514.79    160.81 o
   3  12  17    58554.16    58772.22    719.67 o
   4  12  17     7878.72     6971.98    146.75 o
   5  12  17    24224.73    25177.65    336.57 o
   6  12  17      106.41       66.71    188.41 o
   7  12  17     8398.51     8513.55    180.69 o
   8  12  17       68.89       80.98     80.69 o
   9  12  17     7935.35     9254.52    237.17 o
  10  12  17        0.65      105.26     90.35 o
  11  12  17    14947.33    15454.89    575.14 o
  12  12  17        0.81     -113.71    104.48 o
  13  12  17     2252.59     2742.29    152.36 o
   1  13  17       73.55       97.51     80.69 o
   2  13  17      337.30      662.86     90.35 o
   3  13  17     2384.42     1815.42    138.83 o
   4  13  17      760.55      758.10    138.83 o
   5  13  17     1671.79     1525.50    237.99 o
   6  13  17        2.81       91.95     79.33 o
   7  13  17     2355.63     2122.00     90.35 o
   8  13  17       98.21       77.53     76.18 o
   9  13  17        0.89      155.61     90.35 o
  10  13  17      281.43      290.02    138.83 o
  11  13  17       77.38      929.75    257.82 o
  12  13  17       23.37      131.83    218.16 o
  13  13  17      673.77      863.46    123.89 o
   0  14  17    22932.37    21379.28    515.64 o
   1  14  17     8664.41     7699.77    174.87 o
   2  14  17    13574.96    13522.74    307.40 o
   3  14  17    42529.40    43396.18    763.55 o
   4  14  17     7889.01     7875.55    307.40 o
   5  14  17    14275.64    13487.36    436.31 o
   6  14  17      629.80      743.85     84.14 o
   7  14  17     6680.50     6543.01    160.81 o
   8  14  17      215.17      193.75     90.35 o
   9  14  17     6910.71     6685.15    386.73 o
  10  14  17       66.78      -61.98    188.41 o
  11  14  17    12952.35    14361.02    753.63 o
  12  14  17       22.50      344.59    168.58 o
   1  15  17      411.06      400.82     72.49 o
   2  15  17      894.49      837.06    168.58 o
   3  15  17       17.00      153.25     76.18 o
   4  15  17     1558.42     1367.44     95.20 o
   5  15  17     2054.20     1914.03    138.83 o
   6  15  17     1655.78     1412.02    109.58 o
   7  15  17     2522.56     2320.56     98.17 o
   8  15  17     1164.34      742.56    104.48 o
   9  15  17      503.13      510.42    126.21 o
  10  15  17       28.00      173.82    247.90 o
  11  15  17      433.05      889.62    396.65 o
  12  15  17      315.21      334.82    113.73 o
   0  16  17     1443.27     1705.58    317.32 o
   1  16  17     8687.29     8776.59    200.10 o
   2  16  17     2066.82     2139.20    327.23 o
   3  16  17    23736.91    23713.62    575.14 o
   4  16  17     1860.50     1740.78    208.24 o
   5  16  17    17195.24    18248.37    694.13 o
   6  16  17      673.57      793.29    297.49 o
   7  16  17     8666.21     8330.46    208.96 o
   8  16  17        7.95       39.66    356.98 o
   9  16  17     9069.82    10321.22    495.81 o
  10  16  17     1606.70     1280.21    555.31 o
  11  16  17    13913.57    13054.33   1447.76 o
   1  17  17     1125.02     1057.05    117.12 o
   2  17  17        3.76       66.50    118.58 o
   3  17  17      134.71       95.56     76.18 o
   4  17  17      226.70      372.08    247.90 o
   5  17  17       62.70      -79.33     98.17 o
   6  17  17      155.65      147.33    148.74 o
   7  17  17      430.65      559.49    416.48 o
   8  17  17     3008.67     2957.15    154.26 o
   9  17  17      614.64      768.59    138.83 o
  10  17  17      142.92      219.74    113.47 o
   0  18  17      463.34      674.30    178.49 o
   1  18  17    10908.02    11513.85    416.48 o
   2  18  17     1626.46     1368.72    126.21 o
   3  18  17    20002.29    21668.12    743.71 o
   4  18  17     3385.21     3660.26    158.66 o
   5  18  17    18580.72    18516.80    783.38 o
   6  18  17       50.71      -68.65     90.35 o
   7  18  17     3257.71     3634.18    723.88 o
   8  18  17      142.08      148.74    188.41 o
   9  18  17     5345.25     5345.25    190.39 o
   1  19  17     1921.34     1719.14    138.14 o
   2  19  17      341.69      515.64    109.58 o
   3  19  17      446.89      307.08    426.40 o
   4  19  17      674.03      536.58    128.31 o
   5  19  17       94.13      260.30     99.16 o
   6  19  17      637.85      540.78    113.73 o
   7  19  17      668.97      713.50     99.01 o
   8  19  17     2718.12     2527.51    228.07 o
   0  20  17     1166.88     1170.11    218.16 o
   1  20  17     1611.05     1468.23    337.15 o
   2  20  17     1158.75     1316.39    132.67 o
   3  20  17     6453.94     7050.23    347.07 o
   4  20  17     1379.29     1312.53    495.81 o
   5  20  17     6306.53     5726.48    206.63 o
   6  20  17     1058.21      793.81    135.12 o
   7  20  17     2258.95     1951.08    585.05 o
   1  21  17      170.78      218.16    158.66 o
   2  21  17      860.39      902.41    139.99 o
   3  21  17       64.22      394.28    113.73 o
   4  21  17      313.73      -16.38    337.15 o
   5  21  17      325.73      130.89    257.82 o
   0  22  17      114.89       99.16    237.99 o
   1  22  17     2012.33     2201.17    185.84 o
   2  22  17     1185.40     1563.28    297.49 o
   3  22  17     2837.81     3027.10    174.87 o
   0   0  18     7876.92     7179.31    475.98 o
   1   0  18    21875.96    23541.00    594.97 o
   2   0  18    32557.93    29153.56    575.14 o
   3   0  18    42402.40    48232.29   1804.74 o
   4   0  18    73984.52    75600.94   1328.77 o
   5   0  18    25179.27    23541.00    694.13 o
   6   0  18     2695.98     2498.88    158.66 o
   7   0  18     1709.98     1765.08     99.16 o
   8   0  18     1012.90     1130.44     99.16 o
   9   0  18     2903.19     3054.18    118.99 o
  10   0  18    19510.38    21775.93    436.31 o
  11   0  18      504.05      178.49     99.16 o
  12   0  18     9265.13    10411.99    277.65 o
  13   0  18     1464.97     1685.75    158.66 o
  14   0  18       88.14       19.83    138.83 o
  15   0  18      104.93      118.99    138.83 o
   1   1  18      715.29      485.31    198.32 o
   2   1  18     1716.88     1494.81    106.43 o
   3   1  18      146.44      265.99    247.90 o
   4   1  18     3153.24     3532.54    130.27 o
   5   1  18      302.51      733.80     76.18 o
   6   1  18     5237.10     5603.42    198.32 o
   7   1  18     1551.39     1849.42     76.18 o
   8   1  18     1569.37     1784.36    128.91 o
   9   1  18     3881.61     3943.70     90.35 o
  10   1  18     5523.73     5752.14    152.36 o
  11   1  18      562.59      604.36    148.74 o
  12   1  18     3653.08     3646.83    188.41 o
  13   1  18      451.23      288.33     90.35 o
  14   1  18      371.22      427.75     98.17 o
  15   1  18      853.80      929.52    104.48 o
   0   2  18     5076.86     6148.03    257.82 o
   1   2  18      973.80      614.80     90.35 o
   2   2  18    10275.62    10397.37    713.96 o
   3   2  18    16034.83    16898.32    279.42 o
   4   2  18    31120.77    33254.08    971.79 o
   5   2  18     8335.48     8787.83    277.65 o
   6   2  18     2710.37     3138.12    138.83 o
   7   2  18      809.36      895.74    109.08 o
   8   2  18       15.44       42.50     49.58 o
   9   2  18     2034.57     1759.23    118.99 o
  10   2  18    17942.19    16774.86    259.15 o
  11   2  18     1277.33     1218.25     90.35 o
  12   2  18    23259.57    22605.22    355.75 o
  13   2  18     3120.75     2429.95    158.66 o
  14   2  18     3116.92     2849.72    132.67 o
  15   2  18      161.02      230.78    267.74 o
   1   3  18      621.60     1073.17    178.49 o
   2   3  18      388.67      607.41    109.08 o
   3   3  18      196.41      158.66     66.01 o
   4   3  18     4845.54     4669.38    277.65 o
   5   3  18     2078.37     1875.19    168.58 o
   6   3  18     5512.86     4671.05    112.19 o
   7   3  18       36.25        9.92    109.08 o
   8   3  18      433.31      581.32     47.60 o
   9   3  18      365.31      561.77    109.08 o
  10   3  18     4161.52     4707.66    356.98 o
  11   3  18      172.63      236.31    118.99 o
  12   3  18     1213.75     1866.71    117.12 o
  13   3  18      306.08      392.68     98.17 o
  14   3  18       24.64      491.00    104.48 o
  15   3  18      430.76      309.88    228.07 o
   0   4  18    11442.91    11244.95    297.49 o
   1   4  18     3923.17     4535.05    307.40 o
   2   4  18    21400.73    20418.72    343.36 o
   3   4  18     4723.64     3818.92    118.58 o
   4   4  18    41299.40    37764.43    575.84 o
   5   4  18    18867.68    18229.04    285.59 o
   6   4  18    16666.10    16252.91    266.45 o
   7   4  18       50.75       -8.81     99.16 o
   8   4  18     4876.65     5052.93    218.16 o
   9   4  18        2.81      -91.23    138.83 o
  10   4  18    35713.13    38082.18    723.88 o
  11   4  18      574.50      413.05     76.18 o
  12   4  18    18933.65    18897.25    318.73 o
  13   4  18     1578.93     1830.08    118.58 o
  14   4  18     2164.67     2254.35    307.40 o
  15   4  18      591.84      310.97    218.16 o
   1   5  18     2127.23     1904.58     95.20 o
   2   5  18      419.61      473.85    158.66 o
   3   5  18      214.07      510.66    168.58 o
   4   5  18     8750.50     8339.64    190.39 o
   5   5  18     1089.63     1217.50    118.99 o
   6   5  18     8253.45     8182.08    723.88 o
   7   5  18        1.14      -44.07     61.95 o
   8   5  18      733.83      637.73     51.02 o
   9   5  18       39.14      169.48     76.18 o
  10   5  18     4155.79     5066.19    456.14 o
  11   5  18      440.10      453.10     76.18 o
  12   5  18      438.73      953.23     99.01 o
  13   5  18      386.57      350.78    128.91 o
  14   5  18       21.71      255.18    104.48 o
  15   5  18      134.56      162.16    118.58 o
   0   6  18    16832.55    16163.37    317.32 o
   1   6  18    25006.00    22923.35    882.54 o
   2   6  18    16069.93    14540.25    304.24 o
   3   6  18     3789.56     3638.61    102.04 o
   4   6  18    47415.34    49560.51    687.74 o
   5   6  18    12091.42    12608.99   1041.20 o
   6   6  18    13401.64    13652.50    216.17 o
   7   6  18     2994.29     3012.98     90.35 o
   8   6  18    18488.23    17673.13    251.26 o
   9   6  18     1372.00     1324.53    109.08 o
  10   6  18    35214.17    35352.60    480.01 o
  11   6  18     3018.05     3231.10    109.58 o
  12   6  18    12072.80    12776.94    456.14 o
  13   6  18     1032.91      733.30    188.41 o
  14   6  18     2760.48     2487.51    138.14 o
  15   6  18       45.28      132.99    118.58 o
   1   7  18      584.20      654.47     74.55 o
   2   7  18     1205.00     1497.68    257.82 o
   3   7  18      675.88     1037.62     68.88 o
   4   7  18     1796.49     2035.81    208.24 o
   5   7  18      400.84      555.15    109.08 o
   6   7  18     5443.85     5694.73    267.74 o
   7   7  18        1.93       -3.97     79.33 o
   8   7  18      653.68      798.12     61.95 o
   9   7  18      720.09      916.29     80.69 o
  10   7  18     3360.89     3968.45    146.75 o
  11   7  18       54.94     -257.82    237.99 o
  12   7  18      337.35      793.80    123.89 o
  13   7  18      469.17      445.09    366.90 o
  14   7  18       44.13      386.73    112.19 o
  15   7  18     1513.75     1242.37    142.79 o
   0   8  18     2771.42     2994.69    257.82 o
   1   8  18     8500.36     9138.95    436.31 o
   2   8  18     7011.29     7091.62    267.74 o
   3   8  18     9830.32     9510.95    175.50 o
   4   8  18    22394.19    21352.02    328.75 o
   5   8  18     1697.17     1424.02    515.64 o
   6   8  18    15270.26    13991.47    282.18 o
   7   8  18     7736.02     7399.19    416.48 o
   8   8  18    14062.08    13799.35    505.73 o
   9   8  18     3909.40     3664.29    146.75 o
  10   8  18    25212.06    25961.76    446.13 o
  11   8  18     4607.59     4538.41    166.54 o
  12   8  18    10457.17    10200.79    231.07 o
  13   8  18      305.86      287.57    112.19 o
  14   8  18     3694.19     2909.11    198.32 o
   1   9  18      109.77      103.74    118.99 o
   2   9  18      987.47      728.41     39.66 o
   3   9  18      846.44     1186.77     98.17 o
   4   9  18     4783.55     3478.43    123.89 o
   5   9  18      293.40      568.10    148.74 o
   6   9  18     1130.35      807.05     99.16 o
   7   9  18     1100.35     1282.63     84.09 o
   8   9  18      736.40      757.05    138.83 o
   9   9  18      118.91      195.49     95.20 o
  10   9  18     3523.38     3793.43    416.48 o
  11   9  18      422.29      297.49    104.48 o
  12   9  18      743.69      718.54    128.91 o
  13   9  18      551.08      351.25     84.09 o
  14   9  18      386.86      492.44    104.48 o
   0  10  18      283.38      456.14     99.16 o
   1  10  18     1400.62     1096.58    148.74 o
   2  10  18     1732.39     1664.64    287.57 o
   3  10  18     8154.22     7055.54    763.55 o
   4  10  18     4375.97     5244.58    142.79 o
   5  10  18      158.54      284.26     88.69 o
   6  10  18     1411.34     1669.71    138.83 o
   7  10  18       33.27      291.15     80.69 o
   8  10  18      553.25      976.29    118.99 o
   9  10  18       64.16      -54.21    104.48 o
  10  10  18     4344.94     4983.79    160.81 o
  11  10  18     1989.87     2283.34    178.49 o
  12  10  18     3181.83     2990.36    138.14 o
  13  10  18       55.87       25.93    208.24 o
  14  10  18     1520.48     1335.23    198.32 o
   1  11  18     6510.38     5940.45    198.32 o
   2  11  18       94.43      279.46     76.18 o
   3  11  18      298.87      466.27    267.74 o
   4  11  18    10839.18    11937.67    202.98 o
   5  11  18       12.02      143.40     84.09 o
   6  11  18     5156.75     5114.31    366.90 o
   7  11  18     1383.05     1193.46     84.09 o
   8  11  18     4828.55     4750.86    126.21 o
   9  11  18      504.71      297.49    104.48 o
  10  11  18     3496.20     3250.76    188.41 o
  11  11  18      263.77      228.07    128.91 o
  12  11  18     2597.75     2590.56    178.49 o
  13  11  18        0.34       26.03    109.58 o
   0  12  18       74.96      158.66     79.33 o
   1  12  18     4290.01     3691.27    356.98 o
   2  12  18     1598.42     2028.06    228.07 o
   3  12  18     4258.54     4207.83    140.24 o
   4  12  18       22.09       79.33     84.14 o
   5  12  18     2067.75     1975.76    112.19 o
   6  12  18       34.80       73.92    168.58 o
   7  12  18      133.00       74.37     80.69 o
   8  12  18     2318.75     1689.85    118.58 o
   9  12  18      230.88      474.96    237.99 o
  10  12  18     1358.84     1500.28    287.57 o
  11  12  18      513.88      608.50    109.58 o
  12  12  18      745.95      876.30    118.58 o
  13  12  18      144.95       42.14    102.04 o
   1  13  18     4479.14     4783.95    386.73 o
   2  13  18     3656.67     3137.35    386.73 o
   3  13  18      124.33     -234.94    168.58 o
   4  13  18     3639.71     2915.49    112.19 o
   5  13  18      885.61      842.88    198.32 o
   6  13  18      800.21      987.47    188.41 o
   7  13  18      286.28      402.28    247.90 o
   8  13  18      664.95      598.65     90.35 o
   9  13  18      647.28      969.22    347.07 o
  10  13  18     3480.64     3543.06    146.75 o
  11  13  18      239.76      327.23    126.21 o
  12  13  18     6863.66     7679.24    356.98 o
   0  14  18        4.26       79.33     59.50 o
   1  14  18       56.45       82.83     91.53 o
   2  14  18     5056.46     5271.87    142.79 o
   3  14  18     1941.66     1351.39     90.35 o
   4  14  18      212.08      353.02    228.07 o
   5  14  18      835.18      462.75    109.08 o
   6  14  18     3688.25     3599.41    128.91 o
   7  14  18       61.16       82.16    188.41 o
   8  14  18      873.61      758.43    118.58 o
   9  14  18      308.27      239.51    109.08 o
  10  14  18       12.35      257.82    126.21 o
  11  14  18     1027.68     1473.34    317.32 o
  12  14  18       36.67      553.98    132.01 o
   1  15  18      358.47      274.82     99.16 o
   2  15  18       39.33      195.11    317.32 o
   3  15  18     2266.11     2105.47    297.49 o
   4  15  18     2251.63     2357.74    104.48 o
   5  15  18      748.68      685.51     98.17 o
   6  15  18     3499.93     3241.85    142.79 o
   7  15  18      680.30      470.44    148.74 o
   8  15  18     1446.50     1472.08    208.24 o
   9  15  18     2435.48     2069.94    188.41 o
  10  15  18     6202.68     6326.87    228.07 o
  11  15  18     1755.19     2021.34    165.02 o
   0  16  18     7919.42     9360.87    376.81 o
   1  16  18      649.51      747.31    113.73 o
   2  16  18     3572.44     3530.93    138.14 o
   3  16  18      403.46      257.82     95.20 o
   4  16  18      736.55      864.32    112.19 o
   5  16  18      173.10      234.27    267.74 o
   6  16  18     1848.73     1808.32    109.58 o
   7  16  18       21.80      188.41     98.17 o
   8  16  18      630.55      515.64    247.90 o
   9  16  18      127.06      310.32    208.24 o
  10  16  18     1158.86     1170.11    132.01 o
   1  17  18      805.66      839.63    142.79 o
   2  17  18      148.54      125.60    104.48 o
   3  17  18      116.88      347.07    112.19 o
   4  17  18     1473.77     1442.78    118.58 o
   5  17  18      586.55      249.32     95.20 o
   6  17  18     2625.13     2764.76    416.48 o
   7  17  18      360.21      107.84    168.58 o
   8  17  18     2809.18     2996.45    166.54 o
   9  17  18      991.11     1225.87    198.32 o
  10  17  18     3208.93     3768.15    202.03 o
   0  18  18     5889.07     5493.56    257.82 o
   1  18  18      484.22      412.81    158.66 o
   2  18  18     2862.29     2824.17    168.57 o
   3  18  18      106.77      188.41     98.17 o
   4  18  18      427.43      733.34    122.23 o
   5  18  18       34.33      -19.83     99.16 o
   6  18  18     1631.19     1595.12    128.91 o
   7  18  18     1037.10     1120.24    128.91 o
   8  18  18      359.54      783.67    376.81 o
   9  18  18      806.38     1572.96    142.79 o
   1  19  18      210.91      232.77    128.31 o
   2  19  18      300.82      241.19    406.56 o
   3  19  18        1.79      131.55    132.81 o
   4  19  18       16.08       27.46    575.14 o
   5  19  18      437.82      542.29    347.07 o
   6  19  18       68.71      237.35    525.56 o
   7  19  18       72.50       25.50     95.20 o
   8  19  18      687.95      681.24    118.58 o
   0  20  18     3763.95     4521.78    237.99 o
   1  20  18      711.37      954.67    140.24 o
   2  20  18      641.35      629.25    109.58 o
   3  20  18        0.18      -34.45    128.31 o
   4  20  18      623.17      530.52    198.32 o
   5  20  18      420.77      345.01    267.74 o
   6  20  18      452.44      483.53    146.75 o
   1  21  18        9.45       -5.83    118.58 o
   2  21  18     2010.01     2366.02    634.64 o
   3  21  18       33.03      254.32    118.58 o
   4  21  18     1074.20     1400.04    178.49 o
   0  22  18      191.08      694.13    218.16 o
   1  22  18     2292.00     1703.03    257.82 o
   1   1  19     6773.18     6718.94    174.87 o
   2   1  19      210.84      133.42     76.18 o
   3   1  19    10786.81    11856.17    315.30 o
   4   1  19      168.69      262.40     90.35 o
   5   1  19      237.24      208.24    128.91 o
   6   1  19    10406.17    10932.71    223.07 o
   7   1  19      770.28      666.78     66.01 o
   8   1  19     2424.26     2460.65     84.14 o
   9   1  19     5715.07     5578.63    376.81 o
  10   1  19      162.22      221.06    267.74 o
  11   1  19     1321.05     1538.03     99.16 o
  12   1  19      361.94      488.53     95.20 o
  13   1  19     9033.69     9030.71    217.03 o
  14   1  19      415.75      378.65    178.49 o
  15   1  19      179.52      216.84    178.49 o
   0   2  19     6789.12     7080.15    297.49 o
   1   2  19     8911.71     9290.74    267.74 o
   2   2  19     7237.00     6586.91    704.05 o
   3   2  19     4560.42     4531.30    515.64 o
   4   2  19    13828.12    13568.07    704.05 o
   5   2  19     3889.86     3551.79    257.82 o
   6   2  19     1546.63     1466.36    257.82 o
   7   2  19      164.56      653.89     80.69 o
   8   2  19     2026.07     2319.09     90.35 o
   9   2  19     5554.50     5011.49    287.57 o
  10   2  19      190.87      183.90     76.18 o
  11   2  19      410.56      360.10     99.16 o
  12   2  19       24.04      333.75    178.49 o
  13   2  19      259.41      138.83    178.49 o
  14   2  19      542.96      277.65    118.99 o
  15   2  19      300.68      153.37    104.48 o
   1   3  19     2977.50     2619.36    168.57 o
   2   3  19     4530.42     4897.75    179.77 o
   3   3  19    10924.78    10211.70    832.96 o
   4   3  19     4503.24     4817.79    208.24 o
   5   3  19        7.79       46.28    158.66 o
   6   3  19      199.05      128.91     51.02 o
   7   3  19     6725.98     6481.39    228.07 o
   8   3  19     4262.95     3928.41     98.17 o
   9   3  19     2962.95     3037.49    118.58 o
  10   3  19     8551.33     7941.86    198.32 o
  11   3  19      988.23      936.47     90.35 o
  12   3  19     4708.82     4165.61    158.66 o
  13   3  19     5802.08     5568.08    555.31 o
  14   3  19     2425.36     2393.38    132.67 o
  15   3  19       26.60       71.16    327.23 o
   0   4  19    13750.08    13842.98    317.32 o
   1   4  19        0.69      111.06    109.08 o
   2   4  19    25507.91    27339.00    392.66 o
   3   4  19     1828.07     2118.68    102.04 o
   4   4  19    40533.20    42595.46    713.97 o
   5   4  19     1275.10     1464.44    178.49 o
   6   4  19     1832.15     1505.79     79.33 o
   7   4  19      343.22      717.03    337.15 o
   8   4  19     2723.48     2633.81    128.91 o
   9   4  19     9612.13     9559.17    237.99 o
  10   4  19     1441.93     1435.25    257.82 o
  11   4  19     2003.90     1494.04     99.16 o
  12   4  19       45.24      339.14    188.41 o
  13   4  19       86.12      143.49    118.58 o
  14   4  19        3.04       53.30    128.91 o
  15   4  19      112.03      198.32    168.58 o
   1   5  19      346.83      479.46    138.83 o
   2   5  19     2422.36     2347.00    148.74 o
   3   5  19     1049.03     1233.93    118.99 o
   4   5  19        5.33      265.93    317.32 o
   5   5  19      600.37      526.79     99.16 o
   6   5  19     3808.91     4027.19    138.83 o
   7   5  19     2351.06     2399.72     80.69 o
   8   5  19      126.48       91.72     51.02 o
   9   5  19     1273.67     1226.94     90.35 o
  10   5  19     8024.36     7439.32    505.72 o
  11   5  19      643.82      628.65     84.14 o
  12   5  19      956.98     1262.88    146.75 o
  13   5  19      611.27      692.22    132.67 o
  14   5  19     1686.92     1467.59    132.67 o
  15   5  19      783.74     1004.31    218.16 o
   0   6  19     8584.34     9539.36    237.99 o
   1   6  19      383.64      461.09    267.74 o
   2   6  19     6698.02     6416.07    287.57 o
   3   6  19    14309.57    13889.96    223.07 o
   4   6  19    11255.84    10521.15    221.96 o
   5   6  19     3589.07     3338.65    119.92 o
   6   6  19     3270.06     3044.04    505.73 o
   7   6  19     1844.01     1679.70     99.01 o
   8   6  19       83.44      216.57     47.60 o
   9   6  19      407.56      669.94    168.58 o
  10   6  19     2207.99     2770.32    148.74 o
  11   6  19      392.42      124.28    104.48 o
  12   6  19     4380.05     4222.90    456.14 o
  13   6  19      653.61      823.66    123.89 o
  14   6  19       20.20      134.86    208.24 o
   1   7  19     2334.17     1849.36    102.04 o
   2   7  19     3995.23     4385.44    396.65 o
   3   7  19        0.01      120.98     54.69 o
   4   7  19     1325.65     1508.30     88.69 o
   5   7  19     2450.89     2483.67    297.49 o
   6   7  19      578.14      610.05     86.68 o
   7   7  19     4522.46     4210.54    604.89 o
   8   7  19     2028.88     2265.82     76.18 o
   9   7  19       54.07       42.50     95.20 o
  10   7  19    10949.37    11485.62    495.81 o
  11   7  19        2.70      130.15    168.58 o
  12   7  19     2331.71     2464.23    277.65 o
  13   7  19      254.99      315.73    208.24 o
  14   7  19     1423.59     1999.74    297.49 o
   0   8  19      272.48      158.66     99.16 o
   1   8  19     2705.14     3389.09    128.91 o
   2   8  19     1330.88     1390.60     73.66 o
   3   8  19     8692.00     8942.89    505.72 o
   4   8  19     5199.81     5452.43    168.58 o
   5   8  19      153.28       99.16    138.83 o
   6   8  19     4509.32     4797.77    644.55 o
   7   8  19      859.09      781.45    148.74 o
   8   8  19       69.25      133.42     89.25 o
   9   8  19       38.19      197.16    113.73 o
  10   8  19      909.32      965.02    148.74 o
  11   8  19     1111.88      968.17    168.58 o
  12   8  19    10173.81     9455.68    713.96 o
  13   8  19      383.95      152.05    104.48 o
  14   8  19       34.39      257.82    118.58 o
   1   9  19        9.71      244.99    118.99 o
   2   9  19    10470.54     8997.34    257.82 o
   3   9  19      564.74      328.57     84.14 o
   4   9  19     1471.90     1302.10    138.83 o
   5   9  19     8739.80     8680.26    201.22 o
   6   9  19      750.40      467.48    118.99 o
   7   9  19     3262.35     3177.34    132.01 o
   8   9  19     2431.48     1709.59    106.43 o
   9   9  19     2069.44     2020.98    228.07 o
  10   9  19     5005.79     4672.48    160.81 o
  11   9  19        4.98      370.55    132.67 o
  12   9  19     1343.44     1684.00    168.57 o
  13   9  19      972.46     1018.85    228.07 o
  14   9  19     1040.80     1144.59    112.19 o
   0  10  19     3359.32     3312.00    158.66 o
   1  10  19      210.95      266.61    198.32 o
   2  10  19    26288.93    25267.74    441.58 o
   3  10  19     5079.29     4256.48    218.16 o
   4  10  19     9741.58    10141.08    297.49 o
   5  10  19      180.56      132.22     80.69 o
   6  10  19     3187.51     3588.14    148.74 o
   7  10  19      119.02      351.25     84.09 o
   8  10  19      845.67      711.93    109.58 o
   9  10  19      964.19      826.54    113.73 o
  10  10  19     3170.34     3416.62    376.81 o
  11  10  19       71.79      169.68    257.82 o
  12  10  19     5813.93     6118.75    198.32 o
  13  10  19       38.24       44.95    104.48 o
   1  11  19      308.14      275.17     37.63 o
   2  11  19      798.83     1479.34    168.58 o
   3  11  19       53.58        0.00    109.08 o
   4  11  19      812.12      795.74    228.07 o
   5  11  19      937.94     1028.68    138.83 o
   6  11  19        3.62      155.35     80.69 o
   7  11  19      430.01      468.91     76.18 o
   8  11  19        2.19      -56.45     90.35 o
   9  11  19     1423.11      843.93     98.17 o
  10  11  19      200.57      385.81     90.35 o
  11  11  19      252.61      571.94    128.31 o
  12  11  19       22.60       85.94    104.48 o
  13  11  19      187.00      482.83    118.99 o
   0  12  19    19715.41    18563.08    317.32 o
   1  12  19     7787.05     7500.19    185.84 o
   2  12  19    46020.32    46515.66   1249.44 o
   3  12  19    11777.78    12643.51    224.38 o
   4  12  19    27448.72    27673.18    385.46 o
   5  12  19     4615.96     5023.20    575.14 o
   6  12  19     7219.73     6950.98    160.81 o
   7  12  19       25.29      135.78     90.35 o
   8  12  19     4576.88     4186.04    297.49 o
   9  12  19      938.68     1181.76    168.58 o
  10  12  19     7849.83     8049.11    224.45 o
  11  12  19       50.31        0.00     98.17 o
  12  12  19     6074.02     5710.64    188.93 o
   1  13  19       32.67      283.48     80.69 o
   2  13  19     1157.16     1211.92     99.01 o
   3  13  19      493.00      358.38    138.83 o
   4  13  19      582.51      751.11     90.35 o
   5  13  19       13.14      -48.82     90.35 o
   6  13  19       62.14      257.82    128.91 o
   7  13  19     1078.85      898.79     90.35 o
   8  13  19        0.87      -31.17    267.74 o
   9  13  19      154.45      199.85     90.35 o
  10  13  19       94.87      149.98    168.58 o
  11  13  19       57.59      -15.17    118.58 o
  12  13  19      138.17      135.70    128.31 o
   0  14  19     4524.73     4997.75    257.82 o
   1  14  19     4374.01     4655.21    155.57 o
   2  14  19    27767.05    29905.96    423.43 o
   3  14  19    10951.65    10479.06    614.80 o
   4  14  19    15051.51    14510.13    813.13 o
   5  14  19     9121.92     8327.42    204.80 o
   6  14  19     7111.68     7586.20    168.28 o
   7  14  19      194.46      195.27     90.35 o
   8  14  19     2299.27     2736.86    142.79 o
   9  14  19        1.93       42.50    188.41 o
  10  14  19     7371.77     7031.63    264.02 o
  11  14  19      632.13      918.39    139.99 o
   1  15  19     1317.03     1883.03    146.75 o
   2  15  19      728.17      676.08     99.16 o
   3  15  19      780.68     1062.16    148.74 o
   4  15  19       43.27       69.41     84.14 o
   5  15  19      228.85      307.40     98.17 o
   6  15  19        0.80      104.83     95.20 o
   7  15  19       29.02      368.20    128.91 o
   8  15  19      443.62      844.29    604.89 o
   9  15  19     1572.36     1935.88    132.67 o
  10  15  19      716.17      887.92    132.67 o
  11  15  19       27.13      350.37    168.58 o
   0  16  19     5366.37     5077.08    337.15 o
   1  16  19    12381.52    12299.60    406.56 o
   2  16  19    27197.50    26914.98    490.23 o
   3  16  19    16200.22    15317.02    293.50 o
   4  16  19    20541.09    21407.11    352.47 o
   5  16  19     3682.99     3847.48    138.14 o
   6  16  19    11288.50    11386.36    644.55 o
   7  16  19      282.18      356.98    168.58 o
   8  16  19     3788.22     3593.60    140.24 o
   9  16  19        1.76       39.66    104.48 o
  10  16  19     7952.39     7540.72    288.59 o
   1  17  19       50.64     -175.68    117.12 o
   2  17  19       81.71      356.98    158.66 o
   3  17  19       83.42       43.38    109.58 o
   4  17  19       60.68      -62.14    132.81 o
   5  17  19      919.07      868.58    148.74 o
   6  17  19     1313.31     1076.18    317.32 o
   7  17  19      220.43      276.49    148.74 o
   8  17  19      966.71     1044.83    208.24 o
   9  17  19      796.14     1205.05    376.81 o
   0  18  19    14376.53    13961.98    436.31 o
   1  18  19     1744.64     2144.20    146.75 o
   2  18  19    11039.42    11391.80    793.29 o
   3  18  19     3988.19     3653.58    228.07 o
   4  18  19    20398.70    19974.76    389.66 o
   5  18  19     1080.32     1019.42    228.07 o
   6  18  19     8848.34     8217.10    216.17 o
   7  18  19       13.05      109.08    128.91 o
   8  18  19     2450.48     2623.16    218.16 o
   1  19  19      350.81      640.04    277.65 o
   2  19  19      793.83     1034.31    138.14 o
   3  19  19      673.74      621.87    133.27 o
   4  19  19       33.47      256.92    466.06 o
   5  19  19       14.84     -186.26    124.17 o
   6  19  19     1940.98     1785.82    161.38 o
   7  19  19     1224.33     1067.45    247.90 o
   0  20  19     9177.11     8627.07    337.15 o
   1  20  19      944.75      600.42    366.90 o
   2  20  19     2812.13     2760.79    287.57 o
   3  20  19       82.65       26.73    218.16 o
   4  20  19     8030.59     8068.92   1160.19 o
   5  20  19      523.22      583.47    119.92 o
   1  21  19     1016.80      985.60    208.24 o
   2  21  19      118.05       34.71    247.90 o
   3  21  19       13.43       39.66    132.01 o
   0   0  20      276.51      694.13    178.49 o
   1   0  20     5957.71     7258.64    337.15 o
   2   0  20     6924.47     5632.39    257.82 o
   3   0  20    20118.99    19455.54    614.80 o
   4   0  20     4102.96     4878.76    317.32 o
   5   0  20     7597.74     8230.43    297.49 o
   6   0  20     7135.19     7119.82    237.99 o
   7   0  20      747.28      753.63     99.16 o
   8   0  20     3287.45     2776.53    118.99 o
   9   0  20    43519.75    42798.22    852.79 o
  10   0  20      311.69      475.98    118.99 o
  11   0  20    10421.07     9817.02    297.49 o
  12   0  20     4918.99     4006.14    237.99 o
  13   0  20     7136.78     6663.67    277.65 o
  14   0  20     4444.32     3569.82    218.16 o
  15   0  20     3617.00     4006.14    218.16 o
   1   1  20      975.81     1491.26    327.23 o
   2   1  20        8.86       26.44    104.48 o
   3   1  20     1461.79     1547.23    347.07 o
   4   1  20      130.77       96.33    297.49 o
   5   1  20        0.33       79.33     84.14 o
   6   1  20      593.34      562.21     90.35 o
   7   1  20        5.34      111.06     89.25 o
   8   1  20     1941.35     1759.70     89.25 o
   9   1  20      135.69     1133.28    158.66 o
  10   1  20      174.10      188.41     89.25 o
  11   1  20     2181.46     2326.03    436.31 o
  12   1  20       31.10      247.24    104.48 o
  13   1  20     2934.37     2927.33    307.40 o
  14   1  20      209.85      416.48     99.01 o
  15   1  20      214.40      488.29    102.04 o
   0   2  20     2750.86     2776.53    198.32 o
   1   2  20     3274.83     3132.69    168.58 o
   2   2  20     2866.67     3054.18    198.32 o
   3   2  20    19462.98    19515.06    783.38 o
   4   2  20     7641.74     5969.23    356.98 o
   5   2  20    27114.43    26689.67    515.64 o
   6   2  20     3001.37     2692.50    257.82 o
   7   2  20     4572.80     4450.90    228.07 o
   8   2  20     2883.37     3099.09    277.65 o
   9   2  20    23793.27    25208.63    383.93 o
  10   2  20     1449.20     1865.96    109.08 o
  11   2  20     9146.17     9952.24    237.99 o
  12   2  20     4597.60     4312.99    146.75 o
  13   2  20     7173.10     7831.69    223.53 o
  14   2  20     2305.32     2229.04    132.67 o
  15   2  20     2983.56     2243.88    168.58 o
   1   3  20        4.88      191.71     80.69 o
   2   3  20      717.95      315.66     80.69 o
   3   3  20     1177.57      942.26     84.09 o
   4   3  20       91.54       32.23     90.27 o
   5   3  20     1081.07      902.66     90.27 o
   6   3  20      940.21     1079.16     76.18 o
   7   3  20     6785.85     6519.29    168.58 o
   8   3  20     1302.21     1666.04    128.91 o
   9   3  20     2382.39     3080.11    208.24 o
  10   3  20       10.18        0.00     84.14 o
  11   3  20     2744.88     3069.87    118.58 o
  12   3  20       10.88      190.39    237.99 o
  13   3  20     2870.62     3179.81    386.73 o
  14   3  20       54.82      208.24    112.19 o
   0   4  20     1549.00     1229.61     99.16 o
   1   4  20    11368.20    11145.89    202.98 o
   2   4  20       23.69       68.51    257.82 o
   3   4  20    16342.08    17857.12    317.32 o
   4   4  20     1324.82     1759.67    198.32 o
   5   4  20    21159.75    22985.64    813.13 o
   6   4  20       81.63       -6.61     99.16 o
   7   4  20     9226.47     8856.39    198.32 o
   8   4  20       21.55      218.16     70.12 o
   9   4  20    19786.37    18191.10    301.26 o
  10   4  20     3980.23     3747.97    123.89 o
  11   4  20    23971.17    23090.00    922.20 o
  12   4  20     4988.94     5200.94    267.74 o
  13   4  20     9449.81     8618.69    271.04 o
  14   4  20     1642.93     2096.25    168.57 o
   1   5  20       21.67      252.15    178.49 o
   2   5  20     8494.21     9261.14    188.93 o
   3   5  20     1171.54     1284.66    158.66 o
   4   5  20     1207.12      946.25    178.49 o
   5   5  20     3635.23     3429.67    317.32 o
   6   5  20      208.00      293.23    208.24 o
   7   5  20     1303.15     1299.70     84.14 o
   8   5  20       22.38       44.62     51.02 o
   9   5  20       18.83      443.21     80.69 o
  10   5  20     1005.07     1177.48     90.35 o
  11   5  20     3614.31     4359.39    575.14 o
  12   5  20      135.48      193.66    307.40 o
  13   5  20      660.59      997.59    396.65 o
  14   5  20      175.76      405.39    337.15 o
   0   6  20       57.02       99.16     99.16 o
   1   6  20    17598.73    18534.17    335.69 o
   2   6  20      355.52        0.00    109.08 o
   3   6  20    26676.96    25901.44    378.64 o
   4   6  20     2303.82     2087.68    102.04 o
   5   6  20    32741.39    32557.46    489.46 o
   6   6  20       64.72      158.66    237.99 o
   7   6  20    25315.89    23562.57    416.48 o
   8   6  20       55.38      200.53     69.41 o
   9   6  20    12797.95    12721.91    271.04 o
  10   6  20     2720.75     2432.18    198.32 o
  11   6  20    13822.34    13492.06    932.12 o
  12   6  20     1869.31     1910.16    138.14 o
  13   6  20     7541.29     7472.35    237.17 o
  14   6  20      310.28      325.82    267.74 o
   1   7  20     1375.90     1170.19    128.91 o
   2   7  20    14835.15    12973.75    231.07 o
   3   7  20     1205.39     1376.20     80.69 o
   4   7  20      710.89      952.91    247.90 o
   5   7  20     4878.77     3976.95    297.49 o
   6   7  20      897.42      835.55    104.46 o
   7   7  20     1715.24     1629.68    297.49 o
   8   7  20      266.39      297.49     72.49 o
   9   7  20      436.85      848.72    317.32 o
  10   7  20     3628.31     2974.85    132.67 o
  11   7  20     1962.71     2261.84    138.14 o
  12   7  20      476.33      860.13    118.58 o
  13   7  20      212.11      573.89    267.74 o
  14   7  20      559.39      419.56    188.41 o
   0   8  20    14741.11    13545.50    456.14 o
   1   8  20    11201.32    11034.57    565.22 o
   2   8  20     5532.82     5127.80    247.90 o
   3   8  20    25266.52    27103.20    852.79 o
   4   8  20     9601.18     8785.73    161.38 o
   5   8  20    16270.30    18967.97    585.05 o
   6   8  20     3290.46     3596.67    198.32 o
   7   8  20    11624.05    11927.03    227.46 o
   8   8  20       26.14      -93.06    118.99 o
   9   8  20    11620.99    12113.67    276.29 o
  10   8  20      603.31      769.86     98.17 o
  11   8  20    13431.32    13373.46    356.98 o
  12   8  20      596.68      788.27    138.83 o
  13   8  20     4179.25     3997.04    174.87 o
  14   8  20       49.50       80.57    109.58 o
   1   9  20     2329.79     2516.32    188.41 o
   2   9  20     5414.44     5707.39    148.74 o
   3   9  20     3863.51     4470.08    138.14 o
   4   9  20      799.73      719.74     95.20 o
   5   9  20     6525.39     7215.90    191.15 o
   6   9  20     1033.54      795.04    118.99 o
   7   9  20      606.91     1009.65     86.68 o
   8   9  20      119.36       59.50     84.14 o
   9   9  20     3719.02     3908.50    545.39 o
  10   9  20     2419.47     2114.74    118.99 o
  11   9  20     2688.27     3636.24    188.93 o
  12   9  20      751.58      841.70    138.83 o
  13   9  20      436.38      545.91    128.91 o
   0  10  20     4122.60     4700.27    178.49 o
   1  10  20     1290.41     1110.94    485.89 o
   2  10  20     4428.79     5827.67    654.47 o
   3  10  20     3276.48     3226.32    267.74 o
   4  10  20     1639.90     1983.24    277.65 o
   5  10  20     2510.47     1965.11    208.24 o
   6  10  20     3263.98     3175.57    137.75 o
   7  10  20     1822.61     1358.57     90.27 o
   8  10  20        3.95     -257.82    257.82 o
   9  10  20     3345.02     2669.22    123.89 o
  10  10  20      248.60      186.42    104.48 o
  11  10  20     5173.89     4711.28    228.07 o
  12  10  20      515.78      407.26     98.17 o
  13  10  20     1551.00     1812.92    132.67 o
   1  11  20       10.72       11.33     49.58 o
   2  11  20     3912.93     3655.73    123.89 o
   3  11  20      106.09       31.40    128.91 o
   4  11  20      940.85      912.59     90.35 o
   5  11  20      300.50      125.19    109.58 o
   6  11  20      315.57      563.93     99.16 o
   7  11  20     1226.90      632.99    168.57 o
   8  11  20     2111.51     2135.87    198.32 o
   9  11  20      778.22      949.38    168.57 o
  10  11  20     1888.83     2205.58    142.79 o
  11  11  20     3274.70     3111.29    132.01 o
  12  11  20      263.75      319.77    237.99 o
   0  12  20      562.71      456.14     79.33 o
   1  12  20    10534.69    10902.41    436.31 o
   2  12  20     2118.03     2002.93    123.89 o
   3  12  20     4124.90     3949.34    297.49 o
   4  12  20      576.74      424.54     90.35 o
   5  12  20      279.57      198.32    178.49 o
   6  12  20       41.74      -70.31     76.18 o
   7  12  20     1649.53     1794.88     98.17 o
   8  12  20        1.11       85.53    109.58 o
   9  12  20       66.06      324.95     90.35 o
  10  12  20      153.34      451.75    113.73 o
  11  12  20      353.55      752.89    109.58 o
  12  12  20      521.82      671.25    198.32 o
   1  13  20     3538.22     4072.71    138.14 o
   2  13  20     6923.08     6426.67    743.71 o
   3  13  20     2840.81     2862.61    138.83 o
   4  13  20     3130.87     3145.96    126.21 o
   5  13  20     4337.18     4328.46    118.58 o
   6  13  20        0.13      138.83     99.16 o
   7  13  20    11418.43    10917.72    224.38 o
   8  13  20     4644.90     4630.63    406.56 o
   9  13  20     7371.42     6870.13    190.39 o
  10  13  20      924.43      703.21    208.24 o
  11  13  20    10040.91     9068.42    297.49 o
   0  14  20     4639.84     4224.29    237.99 o
   1  14  20      718.89     1157.04    132.67 o
   2  14  20      322.29      257.82     95.20 o
   3  14  20     1961.05     2085.32    347.07 o
   4  14  20      112.01      137.30    109.08 o
   5  14  20       50.71      279.18    109.08 o
   6  14  20      453.80      458.60    307.40 o
   7  14  20      474.05      458.80    117.12 o
   8  14  20       25.47       99.16     98.17 o
   9  14  20      232.04      345.32    128.91 o
  10  14  20      433.53      183.71    347.07 o
  11  14  20        4.90      325.82    142.79 o
   1  15  20     1006.57     1241.16    158.66 o
   2  15  20     3907.06     3782.68    505.73 o
   3  15  20      112.67       32.04     90.35 o
   4  15  20       67.71       89.25     89.25 o
   5  15  20     9414.52     9768.60    347.07 o
   6  15  20     1036.41     1144.80    109.58 o
   7  15  20     5378.28     5621.01    175.92 o
   8  15  20      377.61      626.93    109.58 o
   9  15  20     6821.50     6340.52    194.43 o
  10  15  20     1568.46     1672.11    228.07 o
   0  16  20     3197.00     2717.03    237.99 o
   1  16  20     4031.17     3748.42    505.73 o
   2  16  20        8.97       19.83    356.98 o
   3  16  20      343.52      184.69    109.58 o
   4  16  20      727.42      890.25    247.90 o
   5  16  20      264.70      309.07    208.24 o
   6  16  20      162.78      270.16    118.99 o
   7  16  20     1750.76     2101.97    218.16 o
   8  16  20       30.08      407.09    198.32 o
   9  16  20        5.42      -52.89    386.73 o
   1  17  20      132.12      337.15    126.21 o
   2  17  20     1247.79     1542.68    515.64 o
   3  17  20     1378.53     1385.86    317.32 o
   4  17  20        0.89      184.32    148.74 o
   5  17  20      826.48     1308.36    347.07 o
   6  17  20      256.82      349.98    118.58 o
   7  17  20     2266.34     2336.06    146.75 o
   8  17  20      870.82     1299.89    157.20 o
   0  18  20     1157.59      872.62    198.32 o
   1  18  20    10144.09    10948.82    247.90 o
   2  18  20      895.08      661.68    347.07 o
   3  18  20      355.82      570.63    247.90 o
   4  18  20      357.72      380.71    113.73 o
   5  18  20     1695.95     1712.84    347.07 o
   6  18  20        9.45      360.03    356.98 o
   7  18  20     2128.74     1832.89    327.23 o
   1  19  20        1.61     -171.88    123.89 o
   2  19  20     1026.70     1339.55    138.83 o
   3  19  20     2180.42     1767.90    257.82 o
   4  19  20      126.21     -121.08    505.73 o
   5  19  20        1.95     -143.33    366.90 o
   6  19  20        2.48      177.32    118.58 o
   0  20  20       14.82      -19.83    158.66 o
   1  20  20     1634.21     1070.29    237.99 o
   2  20  20        0.78      128.91    168.28 o
   3  20  20        1.42      416.48    140.24 o
   4  20  20        6.78       39.66    267.74 o
   1  21  20      118.57      -12.89    138.14 o
   1   1  21      296.31      451.19    109.58 o
   2   1  21     8755.66     8354.00    194.83 o
   3   1  21       90.37      103.83    247.90 o
   4   1  21      225.91      461.36    128.31 o
   5   1  21     3947.42     4014.09    178.49 o
   6   1  21      131.32      240.82     95.20 o
   7   1  21      944.37     1025.04    118.99 o
   8   1  21      858.01      984.55    148.74 o
   9   1  21     5804.29     5722.93    347.07 o
  10   1  21     1744.88     1570.97    178.49 o
  11   1  21      112.48       99.16     84.14 o
  12   1  21     1175.92     1065.70    138.83 o
  13   1  21      307.76      168.58     98.17 o
  14   1  21      537.59      536.21    112.19 o
   0   2  21       10.66      535.47    158.66 o
   1   2  21     7953.79     8216.31    202.98 o
   2   2  21     1443.39     1224.97    141.91 o
   3   2  21    10407.64    11895.25    614.80 o
   4   2  21     4565.20     4507.99    267.74 o
   5   2  21     3356.48     3352.82    155.57 o
   6   2  21      580.28     1060.82    396.65 o
   7   2  21     2265.20     2412.94    112.19 o
   8   2  21      434.90      424.29     90.35 o
   9   2  21      286.50      519.40    128.91 o
  10   2  21      295.45      530.81    198.32 o
  11   2  21     1170.69     1267.02    178.49 o
  12   2  21      298.71      188.41    112.19 o
  13   2  21     1077.43      843.79    218.16 o
  14   2  21       55.61     -116.91    132.67 o
   1   3  21     1139.83     1142.33    307.40 o
   2   3  21     8706.30     8536.20    783.38 o
   3   3  21        5.86      178.49     80.69 o
   4   3  21     4528.32     4034.86    168.58 o
   5   3  21     3032.16     2683.63    297.49 o
   6   3  21     6462.89     6187.72    157.20 o
   7   3  21     1157.65      972.19     98.17 o
   8   3  21      194.73      242.56     90.35 o
   9   3  21     5244.03     5389.76    168.58 o
  10   3  21     1863.39     1552.80    406.56 o
  11   3  21     3124.70     2821.22    126.21 o
  12   3  21     5996.24     5816.42    396.65 o
  13   3  21     1753.10     1573.03    154.26 o
  14   3  21      650.85      747.80    138.14 o
   0   4  21     1960.60     2141.89    118.99 o
   1   4  21     4687.43     4308.02    247.90 o
   2   4  21    13618.13    13265.00    416.48 o
   3   4  21     2641.85     2839.71    123.89 o
   4   4  21    20157.19    18391.09    456.14 o
   5   4  21     4324.10     3763.91    228.07 o
   6   4  21     3244.80     3511.16    237.99 o
   7   4  21     3844.01     3955.54    132.67 o
   8   4  21      561.94      544.95     90.35 o
   9   4  21      255.43      266.08     80.69 o
  10   4  21     2830.08     2538.54    118.58 o
  11   4  21     1375.99     1400.56    148.74 o
  12   4  21        0.39      253.85    104.48 o
  13   4  21      151.57      247.38    132.67 o
  14   4  21      156.21       89.77    132.67 o
   1   5  21      404.44      510.23     84.09 o
   2   5  21     2916.65     2462.21    208.24 o
   3   5  21      566.28      638.16    307.40 o
   4   5  21      205.92      441.25    109.08 o
   5   5  21      781.11      625.40     72.49 o
   6   5  21     3282.16     2943.17    148.74 o
   7   5  21     1264.37     1458.72    118.58 o
   8   5  21      464.10      633.23     61.95 o
   9   5  21     5261.73     5068.60    146.75 o
  10   5  21      120.33      298.48    122.23 o
  11   5  21     2310.01     1916.34    126.21 o
  12   5  21     2847.28     2363.19    188.41 o
  13   5  21     1798.85     2280.06    166.54 o
  14   5  21     2489.08     2242.23    198.32 o
   0   6  21       91.38       19.83     79.33 o
   1   6  21     9173.49     9888.54    475.98 o
   2   6  21     1147.29      696.10    138.83 o
   3   6  21    10093.71    12008.88    832.96 o
   4   6  21    11215.43    11267.28    565.22 o
   5   6  21     5294.39     5985.15    267.74 o
   6   6  21     2006.73     1789.38    102.04 o
   7   6  21     7469.51     7370.61    188.41 o
   8   6  21       76.72        3.05    188.41 o
   9   6  21       42.42       47.60     99.01 o
  10   6  21      164.46      -99.16    218.16 o
  11   6  21      358.13      789.53    140.24 o
  12   6  21      173.06      306.30    123.89 o
  13   6  21       67.08      386.73    148.74 o
  14   6  21       42.29      397.81    118.58 o
   1   7  21      203.09      366.38     80.69 o
   2   7  21      703.51     1001.63     84.09 o
   3   7  21      132.92      100.96     68.88 o
   4   7  21     6504.41     6154.55    161.38 o
   5   7  21     2820.08     2611.48    106.43 o
   6   7  21     5803.89     5876.92    161.38 o
   7   7  21     1018.06      936.24    267.74 o
   8   7  21     1057.39      751.67    109.58 o
   9   7  21     1221.36      922.86    347.07 o
  10   7  21      159.39      148.74    109.08 o
  11   7  21      790.72      991.62    297.49 o
  12   7  21     2095.88     2484.73    132.67 o
  13   7  21     1411.53     1708.54    565.22 o
   0   8  21     1217.71     1031.28    118.99 o
   1   8  21     6881.31     5305.49    287.57 o
   2   8  21       45.47       37.68     54.69 o
   3   8  21    12574.33    11723.23    237.99 o
   4   8  21     1776.62     1583.97     72.49 o
   5   8  21     3626.23     3284.64    132.01 o
   6   8  21      109.97       14.17     86.68 o
   7   8  21     3719.91     3291.69    386.73 o
   8   8  21        5.30      200.31    122.23 o
   9   8  21     1253.61     1487.65    475.98 o
  10   8  21       70.40       18.18     80.69 o
  11   8  21     1703.70     1470.77    198.32 o
  12   8  21       99.83      184.75    307.40 o
  13   8  21      309.93      241.49    118.58 o
   1   9  21      366.22      578.71    267.74 o
   2   9  21      520.30      320.62     69.41 o
   3   9  21        0.81      -29.75     84.14 o
   4   9  21     2386.98     2219.33    247.90 o
   5   9  21     1132.73      871.81    218.16 o
   6   9  21     1121.56      999.95    102.04 o
   7   9  21      330.60      425.49    128.91 o
   8   9  21        3.97       29.75    126.21 o
   9   9  21     1905.28     1852.59    535.47 o
  10   9  21      359.89      428.37    113.73 o
  11   9  21      213.97      292.76    307.40 o
  12   9  21     2700.18     2291.82    138.14 o
  13   9  21      457.16      347.07    126.21 o
   0  10  21       74.10      138.83     79.33 o
   1  10  21    12585.38    14272.40    371.43 o
   2  10  21      584.43      858.33    135.12 o
   3  10  21    19451.66    19554.97    315.30 o
   4  10  21      980.93      353.78     99.01 o
   5  10  21     9667.12    10196.60    223.53 o
   6  10  21        1.71      -27.04     79.33 o
   7  10  21     5086.03     5223.01    495.81 o
   8  10  21      836.71     1076.69    128.91 o
   9  10  21     1461.32     1424.51    158.66 o
  10  10  21     3463.32     3605.56    166.54 o
  11  10  21     1414.74     1599.05    386.73 o
  12  10  21      550.20      658.71    113.73 o
   1  11  21      172.70      176.44     99.16 o
   2  11  21      673.72      557.31     90.35 o
   3  11  21     1676.87     1432.37    109.58 o
   4  11  21     1435.96     1835.53    109.08 o
   5  11  21      279.07       77.80     84.09 o
   6  11  21      369.96      529.81    102.04 o
   7  11  21       69.15      205.95    138.83 o
   8  11  21      830.51     1173.07    123.89 o
   9  11  21       88.36      345.08    104.48 o
  10  11  21       14.29      464.49    119.92 o
  11  11  21      695.01      853.14    267.74 o
  12  11  21       12.37       76.69    104.48 o
   0  12  21      823.72      753.63     99.16 o
   1  12  21    15968.61    16699.12    314.39 o
   2  12  21     2867.75     2439.38    112.19 o
   3  12  21    33076.23    33826.89    483.66 o
   4  12  21     2610.12     2384.17    267.74 o
   5  12  21    18035.75    17940.46    624.72 o
   6  12  21     4825.33     4589.86    198.32 o
   7  12  21     8254.55     8481.35    219.17 o
   8  12  21     3810.04     3482.39    152.36 o
   9  12  21     2132.90     2096.36    138.83 o
  10  12  21     5247.32     5533.17    624.72 o
  11  12  21     1602.08     1752.27    406.56 o
   1  13  21      232.88      292.16    188.41 o
   2  13  21        2.71      -35.41    228.07 o
   3  13  21      878.07     1197.99    475.98 o
   4  13  21     1106.50     1226.85    118.99 o
   5  13  21       30.32      268.50    118.99 o
   6  13  21      144.32      321.68    138.83 o
   7  13  21        0.68      301.11    158.66 o
   8  13  21      616.38      361.49     99.16 o
   9  13  21      245.75      133.87    198.32 o
  10  13  21      135.09      576.53    237.99 o
  11  13  21       27.82      -72.72    123.89 o
   0  14  21     1270.30     1269.27    218.16 o
   1  14  21     4983.38     5474.54    194.83 o
   2  14  21     5639.20     5434.06    168.28 o
   3  14  21    19100.81    18841.79    327.23 o
   4  14  21    11240.33    11388.75    238.40 o
   5  14  21    12199.25    12591.20    242.72 o
   6  14  21     4681.69     5067.65    154.26 o
   7  14  21     3535.48     3372.23    198.32 o
   8  14  21     1324.05     1670.45    158.66 o
   9  14  21      367.46      644.70    112.19 o
  10  14  21     3838.01     3552.35    317.32 o
   1  15  21     1513.68     1370.30    142.79 o
   2  15  21     1396.23     1091.14    126.21 o
   3  15  21      451.33      533.37    247.90 o
   4  15  21      185.23      134.25     90.35 o
   5  15  21     2438.16     2028.81    132.67 o
   6  15  21       67.95      263.02    297.49 o
   7  15  21      523.41      583.90    104.48 o
   8  15  21      191.94      218.16    118.58 o
   9  15  21      193.03      290.87    124.17 o
  10  15  21       20.60      480.41    208.24 o
   0  16  21     1456.52     1884.07    218.16 o
   1  16  21    17996.78    18575.97    366.69 o
   2  16  21     7210.71     7373.25    337.15 o
   3  16  21    23759.51    25532.50    793.29 o
   4  16  21     9350.66     9206.95    614.80 o
   5  16  21     9352.14    10191.31    813.13 o
   6  16  21     2538.53     2531.44    247.90 o
   7  16  21     3709.12     4273.90    168.28 o
   8  16  21     1047.14      846.10    123.89 o
   9  16  21     1170.01     1128.17    208.24 o
   1  17  21       40.01      -65.69    188.41 o
   2  17  21     1740.35     1964.22    237.99 o
   3  17  21      141.61      -15.17    198.32 o
   4  17  21       68.23      -91.23    104.48 o
   5  17  21     2787.31     2195.13    535.47 o
   6  17  21       58.50      245.43    228.07 o
   7  17  21      500.45     1085.48    317.32 o
   8  17  21     1858.03     1819.05    154.26 o
   0  18  21     5977.40     5414.23    257.82 o
   1  18  21     9554.58     8622.58    247.78 o
   2  18  21     5579.28     6096.94    337.15 o
   3  18  21    15933.59    16931.47    793.29 o
   4  18  21     4932.10     4289.44    228.07 o
   5  18  21     7542.69     7218.28    209.01 o
   6  18  21      546.71      415.25    297.49 o
   7  18  21     3101.46     2334.86    186.15 o
   1  19  21       20.03      532.60    132.67 o
   2  19  21      731.20      841.85    118.58 o
   3  19  21       28.69      173.82    113.73 o
   4  19  21      225.63       15.66    247.90 o
   5  19  21     3638.83     3645.69    654.47 o
   0  20  21      495.30      396.65    158.66 o
   1  20  21     6297.28     6094.63    219.17 o
   2  20  21       24.58     -228.53    152.36 o
   3  20  21     9262.92     8743.71    301.26 o
   0   0  22    17375.22    17948.28    634.64 o
   1   0  22      533.10      713.96    257.82 o
   2   0  22    16295.58    17194.65    872.62 o
   3   0  22      768.69      654.47    178.49 o
   4   0  22    31370.96    32663.89   1328.77 o
   5   0  22      112.68      158.66    158.66 o
   6   0  22    18718.01    19574.53    456.14 o
   7   0  22     6610.40     7060.32    257.82 o
   8   0  22    17637.16    18404.43    416.48 o
   9   0  22     3226.76     3490.49    218.16 o
  10   0  22    12028.59    13089.35    337.15 o
  11   0  22     3220.01     3212.84    178.49 o
  12   0  22     7483.43     7159.48    317.32 o
  13   0  22     4166.83     4482.11    277.65 o
  14   0  22     4217.10     4224.29    257.82 o
   1   1  22     4154.58     4085.53    160.81 o
   2   1  22      508.92      287.57    109.58 o
   3   1  22      742.58     1104.95    152.36 o
   4   1  22     3254.72     3490.49    190.39 o
   5   1  22      580.60      918.51    228.07 o
   6   1  22     5157.00     5275.37    228.07 o
   7   1  22       31.64       89.25     98.17 o
   8   1  22      824.97     1002.95    104.48 o
   9   1  22       26.86      228.07     84.14 o
  10   1  22     4020.26     4128.56    140.24 o
  11   1  22      182.88      271.99    109.08 o
  12   1  22     1286.30     1259.86    188.41 o
  13   1  22       14.34      173.82    118.58 o
  14   1  22      924.58      972.98    257.82 o
   0   2  22     8273.95     8349.42    337.15 o
   1   2  22     1968.51     1987.41    118.58 o
   2   2  22     3336.99     3634.63    154.26 o
   3   2  22      637.70      810.30    104.48 o
   4   2  22    18931.12    18470.61    485.89 o
   5   2  22     1659.18     1447.86    327.23 o
   6   2  22    19133.07    18519.19    386.73 o
   7   2  22     2447.32     1955.95    112.19 o
   8   2  22    11742.21    10838.83    224.38 o
   9   2  22     1773.09     1733.68    188.41 o
  10   2  22    13406.64    13624.94    252.42 o
  11   2  22     1071.76     1080.95     98.17 o
  12   2  22     9292.76     8740.78    356.98 o
  13   2  22     3296.62     3523.85    545.39 o
  14   2  22     8057.80     7659.07    475.98 o
   1   3  22     6672.65     7178.67    228.53 o
   2   3  22        1.99      134.42    228.07 o
   3   3  22     3421.60     3713.87    166.54 o
   4   3  22      907.14      912.99    138.14 o
   5   3  22      273.22     -108.65    406.56 o
   6   3  22     3061.08     2869.77    178.49 o
   7   3  22     1143.79      766.77     98.17 o
   8   3  22       81.90      390.29    208.24 o
   9   3  22      105.74       41.32    168.58 o
  10   3  22     5984.85     6343.43    174.87 o
  11   3  22      728.78      758.04    168.57 o
  12   3  22      113.28      325.25    158.66 o
  13   3  22      803.59      413.65    135.12 o
  14   3  22     3608.86     2915.88    208.24 o
   0   4  22    11795.57    11185.45    376.81 o
   1   4  22     2208.90     1766.33    475.98 o
   2   4  22    10290.30    10335.74    266.45 o
   3   4  22     1991.89     1881.12    287.57 o
   4   4  22    20756.17    21144.39    446.23 o
   5   4  22     1403.89     1477.47    347.07 o
   6   4  22    18996.80    17884.17    793.29 o
   7   4  22     1000.88     1395.30    113.73 o
   8   4  22    16057.11    16606.47    515.64 o
   9   4  22      785.54      844.51     90.35 o
  10   4  22    18796.69    20509.63    375.53 o
  11   4  22     1261.75     1282.61    247.90 o
  12   4  22     5115.26     5206.06    356.98 o
  13   4  22     2647.95     2373.93    634.64 o
   1   5  22     4678.98     4417.08    158.66 o
   2   5  22       14.10       27.46     84.09 o
   3   5  22     5026.69     4494.69    146.75 o
   4   5  22     2474.81     2358.46    237.99 o
   5   5  22      670.82      739.13    118.99 o
   6   5  22     2310.08     2121.66    132.01 o
   7   5  22     1599.40     1571.24    132.67 o
   8   5  22        1.92      189.07     74.55 o
   9   5  22     6370.62     6020.58    185.84 o
  10   5  22     5565.18     5911.93    535.47 o
  11   5  22      133.37      -89.25    188.41 o
  12   5  22      109.24      285.09    102.04 o
  13   5  22      677.59      743.68    228.07 o
   0   6  22    26670.79    25444.91    535.47 o
   1   6  22     9906.80     9821.82    565.22 o
   2   6  22    20679.96    21521.98    343.36 o
   3   6  22     1804.67     1907.95    138.83 o
   4   6  22    22500.94    23418.95    370.40 o
   5   6  22      680.26      849.66    218.16 o
   6   6  22    10172.12    11823.07    307.40 o
   7   6  22      798.56      483.23     99.16 o
   8   6  22     9848.85     9997.11    264.02 o
   9   6  22      247.42      436.31    113.73 o
  10   6  22    10306.74    10750.41    347.07 o
  11   6  22      749.36      928.99    123.89 o
  12   6  22     4335.44     4235.92    823.04 o
  13   6  22     2067.94     2250.22    174.87 o
   1   7  22     2726.64     2847.64    112.19 o
   2   7  22      300.00      190.70     84.09 o
   3   7  22      708.14      981.43     86.68 o
   4   7  22        2.72      112.38    158.66 o
   5   7  22        9.11      133.54    104.48 o
   6   7  22      259.76      287.94     99.16 o
   7   7  22      349.77      424.86     99.16 o
   8   7  22      229.73      208.24    188.41 o
   9   7  22    11458.45    10970.27    416.48 o
  10   7  22     2828.75     2717.17    277.65 o
  11   7  22      276.18      185.49    128.91 o
  12   7  22      119.90      306.30    138.83 o
  13   7  22      603.84      747.06    208.24 o
   0   8  22    33544.57    34171.15    694.13 o
   1   8  22      942.88     1347.61    208.24 o
   2   8  22    20869.74    19296.39    426.40 o
   3   8  22     2226.90     2285.20    102.04 o
   4   8  22    23577.96    22827.47    434.73 o
   5   8  22     6510.19     6000.13    208.24 o
   6   8  22    12938.98    12171.73    317.32 o
   7   8  22      435.57      407.42    188.41 o
   8   8  22     8118.34     7700.45    485.89 o
   9   8  22       14.52      162.63    122.23 o
  10   8  22     9887.53    10224.53    356.98 o
  11   8  22     1012.03      989.85    218.16 o
  12   8  22     3799.43     4294.01    446.23 o
  13   8  22      276.91      120.72    157.20 o
   1   9  22     4885.79     4456.81    142.79 o
   2   9  22     2917.35     2143.49    327.23 o
   3   9  22     2690.44     2914.27    287.57 o
   4   9  22      672.60      453.96     90.35 o
   5   9  22        0.05       59.50     86.68 o
   6   9  22       38.69      225.59    102.04 o
   7   9  22      492.12      468.60    287.57 o
   8   9  22      445.18      104.99    113.73 o
   9   9  22     7129.71     6984.93    356.98 o
  10   9  22     1285.35     1857.54    267.74 o
  11   9  22      720.18      717.04    138.14 o
  12   9  22       94.76      168.58    112.19 o
   0  10  22     9437.21     9916.18    396.65 o
   1  10  22        1.68      337.15    117.12 o
   2  10  22     5012.61     5795.30    783.38 o
   3  10  22      948.92      709.63    218.16 o
   4  10  22     6936.38     6903.33    198.32 o
   5  10  22      799.62      590.94    113.73 o
   6  10  22     5091.32     5250.11    188.41 o
   7  10  22     2080.15     1994.57    117.12 o
   8  10  22     2936.80     3899.83    396.65 o
   9  10  22      442.56      705.71    123.89 o
  10  10  22     1377.69     1757.19    237.99 o
  11  10  22     1380.78     1468.51    148.74 o
  12  10  22     2690.60     2234.07    327.23 o
   1  11  22     1485.23     1572.19     99.01 o
   2  11  22     1208.75     1735.39    140.24 o
   3  11  22      771.43      793.29     98.17 o
   4  11  22     1071.93     1485.80    218.16 o
   5  11  22     2422.55     2143.08    198.32 o
   6  11  22     3016.32     2715.60    307.40 o
   7  11  22      595.28      247.90    126.21 o
   8  11  22     2015.06     1396.95    142.79 o
   9  11  22     6087.32     6468.98    218.16 o
  10  11  22     3028.83     2771.58    157.20 o
  11  11  22      329.81      576.10    128.91 o
   0  12  22     2123.75     2320.39    218.16 o
   1  12  22       12.12      130.33     99.16 o
   2  12  22      106.80       96.33    118.99 o
   3  12  22      880.12      902.73    218.16 o
   4  12  22     1091.78      888.12     90.35 o
   5  12  22       26.05      277.65    128.91 o
   6  12  22     1782.53     1508.85    178.49 o
   7  12  22      225.25       12.40    102.04 o
   8  12  22     1319.48     1091.87    112.19 o
   9  12  22      464.50      674.33    118.58 o
  10  12  22      433.34      358.79    218.16 o
  11  12  22      837.22      829.91    106.43 o
   1  13  22      344.07      731.06    168.58 o
   2  13  22      168.37      112.38     88.69 o
   3  13  22      377.16      408.37     90.35 o
   4  13  22     1477.80     1349.77    112.19 o
   5  13  22     1398.61     1277.02     99.16 o
   6  13  22      843.74      892.62    168.58 o
   7  13  22      625.21      941.38    337.15 o
   8  13  22     1069.96     1216.18    128.31 o
   9  13  22     7180.21     7177.21    208.96 o
  10  13  22     6504.36     6562.80    485.89 o
   0  14  22      219.05        0.00    198.32 o
   1  14  22     1025.17     1079.95    317.32 o
   2  14  22     6575.32     6048.42    202.98 o
   3  14  22      465.67      345.34    277.65 o
   4  14  22      112.67      266.15    148.74 o
   5  14  22       56.71      156.01    188.41 o
   6  14  22      848.81      808.78    247.90 o
   7  14  22      339.35      429.72    113.73 o
   8  14  22        5.00      226.09    104.48 o
   9  14  22      153.10      294.02    426.40 o
  10  14  22        9.97      345.26    228.07 o
   1  15  22     2198.46     2209.76    386.73 o
   2  15  22      125.62      115.49    118.58 o
   3  15  22     1509.26     1688.30    198.32 o
   4  15  22     3500.81     3183.87    154.26 o
   5  15  22     1756.30     1466.54    386.73 o
   6  15  22     4096.70     4217.20    168.28 o
   7  15  22       86.29      453.21    109.58 o
   8  15  22     4604.53     4972.79    194.83 o
   9  15  22     4372.00     4279.55    208.24 o
   0  16  22      289.73      138.83    178.49 o
   1  16  22        2.22      281.37    109.58 o
   2  16  22     4300.09     4372.22    180.69 o
   3  16  22      736.09      906.46    132.67 o
   4  16  22      339.40      212.65    117.12 o
   5  16  22      131.21      125.99    208.24 o
   6  16  22      275.95      337.15    146.75 o
   7  16  22     1084.07     1362.89    138.83 o
   8  16  22      806.67     1087.81    168.57 o
   1  17  22     2895.42     2929.34    154.26 o
   2  17  22     1524.05     1725.80    247.90 o
   3  17  22     5653.84     5942.52    604.89 o
   4  17  22     1581.27     1910.56    160.81 o
   5  17  22      377.51      288.09    119.92 o
   6  17  22     1874.53     1653.86    146.75 o
   7  17  22       25.88     -174.52    168.58 o
   0  18  22       77.80      -59.50    158.66 o
   1  18  22        3.92     -177.50    138.14 o
   2  18  22      894.54      851.17    132.67 o
   3  18  22     1316.80     1403.55    535.47 o
   4  18  22      241.81      230.68    178.49 o
   5  18  22      138.28       48.59    138.14 o
   6  18  22     1002.61      861.60    188.41 o
   1  19  22     1356.90     1055.69    158.66 o
   2  19  22        0.26      247.32    178.49 o
   3  19  22     1124.83     1064.25    198.32 o
   4  19  22      293.87      448.59    146.75 o
   1   1  23     2696.18     2788.00    178.49 o
   2   1  23     5439.96     5791.88    180.69 o
   3   1  23      350.61      543.41    436.31 o
   4   1  23     3043.97     2644.74    166.54 o
   5   1  23    12117.27    12256.43    280.47 o
   6   1  23    11080.82    11438.24    242.72 o
   7   1  23     2173.90     1972.18    505.73 o
   8   1  23     4196.89     4509.02    178.49 o
   9   1  23      786.31     1001.67    118.99 o
  10   1  23     3457.65     3208.89    132.67 o
  11   1  23       54.57        0.00    118.99 o
  12   1  23      123.09      135.99    158.66 o
  13   1  23      702.02     1150.99    161.38 o
   0   2  23     1040.86     1467.59    178.49 o
   1   2  23      509.17      849.92    148.74 o
   2   2  23      582.28      821.65    150.14 o
   3   2  23     2797.66     2971.31    267.74 o
   4   2  23     2023.74     1972.96    386.73 o
   5   2  23     5795.83     6162.87    237.99 o
   6   2  23      664.31      897.33    109.58 o
   7   2  23     3604.32     3430.65    257.82 o
   8   2  23     1475.71     1653.37    168.57 o
   9   2  23      113.84       89.25     84.14 o
  10   2  23     2070.46     2192.48    257.82 o
  11   2  23       18.83     -121.83     95.20 o
  12   2  23     2158.73     1733.23    166.54 o
  13   2  23     1364.26     1483.32    178.49 o
   1   3  23      414.19      682.92    158.66 o
   2   3  23      529.98      886.24    228.07 o
   3   3  23     1771.03     2370.01    168.28 o
   4   3  23      163.04       64.72    287.57 o
   5   3  23    12188.90    11338.64    704.05 o
   6   3  23     3449.31     3246.47    356.98 o
   7   3  23     3337.51     3747.56    396.65 o
   8   3  23     4086.07     3368.32    132.67 o
   9   3  23       66.95      228.73    104.48 o
  10   3  23     8078.76     7486.18    208.96 o
  11   3  23     1012.86      549.64    112.19 o
  12   3  23      920.89      879.44    135.12 o
  13   3  23     1850.63     1925.92    161.38 o
   0   4  23     2226.15     2042.73    218.16 o
   1   4  23     9473.13     8743.19    247.90 o
   2   4  23       64.28       99.16    138.83 o
   3   4  23     3858.06     4428.83    684.22 o
   4   4  23     4677.17     4995.34    406.56 o
   5   4  23      628.27      734.09    327.23 o
   6   4  23     6336.70     6301.00    386.73 o
   7   4  23     1118.78     1434.34    132.67 o
   8   4  23      733.41      369.51    119.92 o
   9   4  23      180.15      324.62    267.74 o
  10   4  23      293.15      436.87    257.82 o
  11   4  23      700.21      764.70    140.24 o
  12   4  23     1937.63     1388.57    495.81 o
  13   4  23      515.63      618.03    297.49 o
   1   5  23      180.04       55.25     89.25 o
   2   5  23       25.42      -19.83    218.16 o
   3   5  23     5369.62     5064.26    862.71 o
   4   5  23        7.61       -1.53    208.24 o
   5   5  23     7409.40     7797.96    327.23 o
   6   5  23      706.89      321.28    132.01 o
   7   5  23     8852.93     8303.59    297.49 o
   8   5  23      348.91      204.59    128.31 o
   9   5  23     2389.78     2092.40    168.58 o
  10   5  23     1959.42     1762.64    466.06 o
  11   5  23     3094.38     2606.26    257.82 o
  12   5  23       70.41      -19.83    247.90 o
  13   5  23     7737.50     8184.38    515.64 o
   0   6  23     1552.59     1408.10    138.83 o
   1   6  23     7854.09     8737.33    237.17 o
   2   6  23        9.20      220.99    188.41 o
   3   6  23     5078.10     4509.42    257.82 o
   4   6  23     2104.49     1852.09    154.26 o
   5   6  23      876.59     1065.06    228.07 o
   6   6  23     6620.52     5768.96    436.31 o
   7   6  23      689.80      809.86    102.04 o
   8   6  23     1544.38     1705.92    386.73 o
   9   6  23      177.88      489.08    118.99 o
  10   6  23        1.62      131.11    117.12 o
  11   6  23     1198.50     1070.95    146.75 o
  12   6  23     2460.50     2364.60    146.75 o
  13   6  23      262.69      670.67    154.26 o
   1   7  23     1465.21     1415.64    109.58 o
   2   7  23      583.69      402.98     84.09 o
   3   7  23      670.56      622.66    138.14 o
   4   7  23      103.61      168.58    112.19 o
   5   7  23     1207.95     1285.74    138.14 o
   6   7  23     1167.12     1357.24    117.12 o
   7   7  23     2268.09     2376.09    257.82 o
   8   7  23     1529.52     1671.19    135.12 o
   9   7  23     2671.69     2610.86    257.82 o
  10   7  23      640.82      910.12    117.12 o
  11   7  23     2891.42     2480.66    317.32 o
  12   7  23      198.22      296.54    146.75 o
   0   8  23    19718.60    20843.80    475.98 o
   1   8  23       70.45      137.41    168.58 o
   2   8  23     9638.54     9854.48    416.48 o
   3   8  23     5179.27     5432.39    515.64 o
   4   8  23    13177.75    14401.79    505.73 o
   5   8  23      953.21      720.99    148.74 o
   6   8  23     6608.24     6534.01    614.80 o
   7   8  23      164.21      116.16     86.68 o
   8   8  23     1971.23     2093.92    297.49 o
   9   8  23      719.24      570.70    104.48 o
  10   8  23       29.39     -118.99    158.66 o
  11   8  23     2482.96     2412.66    166.54 o
  12   8  23     1070.61     1254.48    154.26 o
   1   9  23     1104.46      710.94    267.74 o
   2   9  23     1140.14     1137.94    142.79 o
   3   9  23      141.31       96.11     90.35 o
   4   9  23     1108.53      912.42    128.31 o
   5   9  23       35.60       83.74    123.89 o
   6   9  23      268.76      340.51    188.41 o
   7   9  23      648.57     1029.59    416.48 o
   8   9  23      135.20      123.40    123.89 o
   9   9  23      370.06      483.34    277.65 o
  10   9  23       36.04      198.32    178.49 o
  11   9  23     1149.67     1277.52    178.49 o
  12   9  23       53.31       63.46    104.48 o
   0  10  23    16641.06    16698.84    515.64 o
   1  10  23      735.91      569.71    178.49 o
   2  10  23    17434.95    17240.90    674.30 o
   3  10  23       47.62     -191.32    208.24 o
   4  10  23     6077.17     6544.89    416.48 o
   5  10  23      423.04      455.15    198.32 o
   6  10  23     9391.73     9897.66    231.07 o
   7  10  23     1491.41     1724.59    337.15 o
   8  10  23     1114.06     1328.77    138.14 o
   9  10  23     4130.34     4251.24    565.22 o
  10  10  23      310.24      426.40    140.24 o
  11  10  23     1162.68     1333.28    146.75 o
   1  11  23      990.20      852.32    112.19 o
   2  11  23     1634.21     1900.56    132.67 o
   3  11  23     1180.27     1105.07    112.19 o
   4  11  23       90.57      182.46    118.99 o
   5  11  23        0.82     -101.64    109.08 o
   6  11  23      177.19      200.66    113.73 o
   7  11  23      441.47      386.73    140.24 o
   8  11  23     1797.12     1687.46    456.14 o
   9  11  23     1448.09     1260.66    128.91 o
  10  11  23      577.65      717.33    347.07 o
  11  11  23       32.55      374.73    119.92 o
   0  12  23     6325.79     6425.68    257.82 o
   1  12  23     1031.25      800.76    168.57 o
   2  12  23    30762.35    29507.99    733.80 o
   3  12  23       89.78       76.50     95.20 o
   4  12  23    12282.51    11461.77    202.98 o
   5  12  23      794.60     1025.45    118.99 o
   6  12  23    10382.76     9480.53    196.33 o
   7  12  23     1459.41     1607.32    356.98 o
   8  12  23     3458.21     3429.44    188.41 o
   9  12  23     6534.10     6488.99    247.90 o
  10  12  23      652.82      724.62    119.92 o
   1  13  23      297.68      207.72    132.67 o
   2  13  23      761.11      815.06    126.21 o
   3  13  23     2139.01     2515.47    135.12 o
   4  13  23      921.00      884.99    188.41 o
   5  13  23        4.62      128.91     84.14 o
   6  13  23      984.26     1351.66    376.81 o
   7  13  23      382.01      521.49    113.73 o
   8  13  23      745.73      857.20    208.24 o
   9  13  23      218.68      297.49     98.17 o
  10  13  23      373.53      418.22    178.49 o
   0  14  23     4153.98     4323.45    218.16 o
   1  14  23     6423.25     5591.27    505.73 o
   2  14  23    14029.77    14626.19    287.57 o
   3  14  23     3184.80     3116.64    146.75 o
   4  14  23     9787.96    10312.11    256.89 o
   5  14  23     3215.34     2712.39    327.23 o
   6  14  23     4486.08     5084.78    152.36 o
   7  14  23     7118.01     6969.69    376.81 o
   8  14  23      664.20      520.01    218.16 o
   9  14  23    10479.05    10808.63    321.27 o
   1  15  23      867.72      882.19    132.67 o
   2  15  23      195.11      365.57    168.58 o
   3  15  23      201.09      134.16    118.58 o
   4  15  23      339.41      460.19    297.49 o
   5  15  23      928.10     1057.72    113.73 o
   6  15  23      862.01     1226.34    594.97 o
   7  15  23       13.80       19.83    356.98 o
   8  15  23       15.60       19.83    148.74 o
   0  16  23     8518.87     7734.62    297.49 o
   1  16  23     4090.16     4052.02    168.28 o
   2  16  23     5750.12     5190.85    200.10 o
   3  16  23     3865.91     4375.41    674.30 o
   4  16  23     7181.75     7066.63    426.40 o
   5  16  23     1851.79     2110.62    150.14 o
   6  16  23     5464.10     4696.85    185.84 o
   7  16  23     8038.43     7021.42    237.99 o
   1  17  23      131.94      223.11    118.99 o
   2  17  23      909.91      939.43    132.67 o
   3  17  23      301.85      435.06    228.07 o
   4  17  23     1728.70     1726.05    146.75 o
   5  17  23        0.05     -112.38    123.89 o
   6  17  23     2691.64     3218.11    204.80 o
   0  18  23     8316.70     8924.56    337.15 o
   1  18  23     1105.04     1041.18    132.67 o
   2  18  23     9233.43     8922.48    257.82 o
   3  18  23     4385.91     3867.72    168.28 o
   4  18  23     9699.46    10151.52    276.29 o
   1  19  23      636.68      824.26    356.98 o
   0   0  24      989.78      892.46    237.99 o
   1   0  24    34098.42    34785.95    733.80 o
   2   0  24     3495.44     4263.96    218.16 o
   3   0  24     7150.80     7238.81    396.65 o
   4   0  24      592.41      515.64    198.32 o
   5   0  24    11251.36    12177.07    416.48 o
   6   0  24     5876.49     6009.20    277.65 o
   7   0  24     8628.55     8964.22    297.49 o
   8   0  24     4487.01     4144.96    218.16 o
   9   0  24    37818.94    37403.82    773.46 o
  10   0  24      883.36      852.79    138.83 o
  11   0  24     1775.32     2022.90    178.49 o
  12   0  24     3243.95     3173.18    257.82 o
  13   0  24     6259.82     6366.19    416.48 o
   1   1  24      127.62      365.80    123.89 o
   2   1  24     2597.14     2861.95    386.73 o
   3   1  24       28.38      297.49    142.79 o
   4   1  24       54.80      189.82    142.79 o
   5   1  24      372.27      446.23    140.24 o
   6   1  24     1357.51     1384.85    138.14 o
   7   1  24       27.44      375.98     95.20 o
   8   1  24      386.98      479.03    168.58 o
   9   1  24       22.61      657.86    188.41 o
  10   1  24      160.03      247.90    128.91 o
  11   1  24      338.86      341.12    128.91 o
  12   1  24        2.45     -202.68    135.12 o
  13   1  24      800.38      524.79    317.32 o
   0   2  24     3977.77     3728.48    218.16 o
   1   2  24    42718.34    43582.01    594.89 o
   2   2  24     1409.39     1562.07    267.74 o
   3   2  24    13963.92    14049.62    505.73 o
   4   2  24      142.78      -36.16    118.58 o
   5   2  24    22797.09    23510.26    480.01 o
   6   2  24      806.49     1084.72    198.32 o
   7   2  24    13627.17    14176.96    318.34 o
   8   2  24     2956.59     2632.31    126.21 o
   9   2  24    15301.81    15287.09    273.19 o
  10   2  24      161.28      128.91    208.24 o
  11   2  24      905.12      580.36    138.83 o
  12   2  24     3452.13     3098.86    198.02 o
  13   2  24     5906.86     5684.24    347.07 o
   1   3  24      405.19      418.10    112.19 o
   2   3  24      928.25      958.47    146.75 o
   3   3  24       48.35      -99.16    118.58 o
   4   3  24     2596.54     1927.01    154.26 o
   5   3  24       57.54      194.15    132.67 o
   6   3  24      256.83      621.95    128.31 o
   7   3  24     3282.30     3028.54    161.38 o
   8   3  24        3.51       59.50    113.73 o
   9   3  24     1967.95     2010.47    132.67 o
  10   3  24      951.65      852.88    123.89 o
  11   3  24        0.86      437.23    356.98 o
  12   3  24     2352.32     3044.85    188.41 o
  13   3  24     1949.62     2123.42    171.54 o
   0   4  24     1175.05      872.62    158.66 o
   1   4  24    32370.87    32555.36   1418.01 o
   2   4  24     1232.14      472.09    307.40 o
   3   4  24    23878.85    24880.96    515.64 o
   4   4  24       19.31      -92.55    123.89 o
   5   4  24     9856.41    10497.03    295.44 o
   6   4  24        6.12       14.54    228.07 o
   7   4  24     7749.75     7379.95    219.22 o
   8   4  24      424.74      412.69    247.90 o
   9   4  24     5262.90     5758.77    793.29 o
  10   4  24       50.11       39.66     95.20 o
  11   4  24     4109.18     3636.99    287.57 o
  12   4  24     1820.34     1819.71    161.38 o
   1   5  24     4064.82     3185.59    154.26 o
   2   5  24     2606.64     3256.01    157.20 o
   3   5  24      980.78     1070.31    132.67 o
   4   5  24       99.81      -89.83    118.58 o
   5   5  24     1579.37     1431.21    257.82 o
   6   5  24       63.13       84.62    104.48 o
   7   5  24      106.83      209.99    198.32 o
   8   5  24     2878.95     2395.43    146.75 o
   9   5  24      253.73      907.71    126.21 o
  10   5  24      373.88      334.91    118.99 o
  11   5  24        3.50      267.74    140.24 o
  12   5  24     1212.11     1152.59    376.81 o
   0   6  24     3229.56     3391.33    257.82 o
   1   6  24    12878.08    13809.17    594.97 o
   2   6  24     4181.81     4683.65    190.39 o
   3   6  24    20815.85    21665.44    389.66 o
   4   6  24      227.38       99.16    142.79 o
   5   6  24    12100.19    12588.72    466.06 o
   6   6  24      312.18      701.11    150.14 o
   7   6  24    13514.48    13985.22    535.47 o
   8   6  24     2693.99     2616.36    218.16 o
   9   6  24     6139.94     6679.37    327.23 o
  10   6  24       22.98      270.65    128.91 o
  11   6  24     4584.99     4321.77    196.33 o
  12   6  24      507.63      490.85    138.14 o
   1   7  24     2004.61     1791.83    307.40 o
   2   7  24     6830.96     7499.90    217.03 o
   3   7  24      422.85      424.75    158.66 o
   4   7  24     2804.45     2616.44    267.74 o
   5   7  24      266.23      507.22    123.89 o
   6   7  24      507.78      528.51    168.58 o
   7   7  24      206.74      210.53    158.66 o
   8   7  24    12779.60    13357.88    366.90 o
   9   7  24      323.99     1132.41    525.56 o
  10   7  24     5943.69     5466.72    277.84 o
  11   7  24      551.03      723.03    158.66 o
  12   7  24       59.22      641.33    166.54 o
   0   8  24      144.88      575.14    198.32 o
   1   8  24    23128.76    23886.20    417.91 o
   2   8  24       57.02      220.99    188.41 o
   3   8  24    19122.69    19999.88    495.81 o
   4   8  24       71.12      147.18    158.66 o
   5   8  24    15917.72    16456.61    327.23 o
   6   8  24       45.18      207.56    218.16 o
   7   8  24    13169.91    13095.77    704.05 o
   8   8  24      425.40      822.47    128.31 o
   9   8  24     5557.02     5696.17    694.13 o
  10   8  24     1455.70     1643.59    160.81 o
  11   8  24     4853.30     4362.20    396.65 o
   1   9  24     1522.07     1298.74    327.23 o
   2   9  24    10023.45     9617.60    245.11 o
   3   9  24      643.39      748.75    337.15 o
   4   9  24      328.36      628.06    158.66 o
   5   9  24      561.99      467.99     95.20 o
   6   9  24     1744.50     1944.47    237.99 o
   7   9  24       22.57      493.27    307.40 o
   8   9  24     4018.23     3760.90    515.64 o
   9   9  24      286.09      469.37    123.89 o
  10   9  24     7903.55     7011.09    238.40 o
  11   9  24      542.77      506.25    132.67 o
   0  10  24      572.33      356.98    218.16 o
   1  10  24     5882.40     6205.04    356.98 o
   2  10  24       84.08      841.07    146.75 o
   3  10  24     6854.15     7065.59    406.56 o
   4  10  24        2.97      165.27    123.89 o
   5  10  24     5215.50     4526.72    515.64 o
   6  10  24        4.69      176.01    102.04 o
   7  10  24     7108.79     6153.49    307.40 o
   8  10  24     1262.36      989.64    267.74 o
   9  10  24     2401.46     1750.74    142.79 o
  10  10  24      364.46      827.33    168.58 o
  11  10  24     3441.79     3791.31    202.98 o
   1  11  24      289.23      270.65    118.58 o
   2  11  24     8524.65     8912.00    426.40 o
   3  11  24     1347.66     1066.04    366.90 o
   4  11  24      236.42      239.15    188.41 o
   5  11  24       52.22      176.01    102.04 o
   6  11  24      903.44     1059.23    117.12 o
   7  11  24      157.01      334.67    109.58 o
   8  11  24     2001.03     2301.86    614.80 o
   9  11  24      104.65      142.33    118.58 o
  10  11  24     5632.09     5674.96    228.07 o
   0  12  24      630.27      515.64    158.66 o
   1  12  24     2352.84     2590.91    148.74 o
   2  12  24      754.61      512.55    118.58 o
   3  12  24      163.72      198.32    267.74 o
   4  12  24       94.88      427.01    118.99 o
   5  12  24      263.67      292.91     90.35 o
   6  12  24      523.35      491.00    104.48 o
   7  12  24     2226.05     2152.97    123.89 o
   8  12  24      210.00      294.84    104.48 o
   9  12  24      371.07      371.08    113.73 o
  10  12  24      516.12      809.23    158.66 o
   1  13  24     1379.57     1567.51    128.91 o
   2  13  24     2909.30     3701.40    704.05 o
   3  13  24     1669.29     1814.97    456.14 o
   4  13  24      215.66      240.63    104.48 o
   5  13  24      136.48      168.58     84.14 o
   6  13  24     1334.87      946.92    128.91 o
   7  13  24      337.52      320.08    118.99 o
   8  13  24     1805.49     1823.82    128.91 o
   9  13  24      999.98     1010.56    208.24 o
   0  14  24      389.32      773.46    158.66 o
   1  14  24       20.21       49.58    112.19 o
   2  14  24     1164.83     1002.09    118.58 o
   3  14  24      162.56      150.49    198.32 o
   4  14  24     1334.45     1383.24    146.75 o
   5  14  24      538.33      262.33    495.81 o
   6  14  24        5.58      -38.56    128.91 o
   7  14  24      423.96      335.83    104.48 o
   8  14  24      374.85      491.32    228.07 o
   1  15  24      891.48      671.64    126.21 o
   2  15  24     1660.13     2520.41    146.75 o
   3  15  24      173.55      245.43    109.58 o
   4  15  24       82.84      380.06    178.49 o
   5  15  24      104.51      260.65    396.65 o
   6  15  24     1093.40     1206.06    218.16 o
   7  15  24      290.11      340.65    118.58 o
   0  16  24        1.09      297.49    198.32 o
   1  16  24       72.06      188.41    267.74 o
   2  16  24        1.38     -101.25    228.07 o
   3  16  24      801.84      527.01    218.16 o
   4  16  24      243.13      474.98    168.58 o
   5  16  24      555.99      336.11    132.67 o
   6  16  24      855.23      636.04    277.65 o
   1  17  24      165.50      198.32    126.21 o
   2  17  24     4511.53     4014.09    178.49 o
   3  17  24      265.87      156.33    118.58 o
   4  17  24       65.18      261.52    475.98 o
   5  17  24      209.83      523.40    168.58 o
   0  18  24      114.85      277.65    178.49 o
   1  18  24        0.33      -29.75    112.19 o
   2  18  24       12.09      208.24    188.41 o
   1   1  25     9838.46    10176.42    245.11 o
   2   1  25      431.16      741.80    132.67 o
   3   1  25     3266.31     3388.30    237.99 o
   4   1  25    10196.36    10765.25    565.22 o
   5   1  25      262.61      234.02    366.90 o
   6   1  25     2737.21     3070.10    178.49 o
   7   1  25     1073.94     1273.43    267.74 o
   8   1  25     1051.74     1092.31    396.65 o
   9   1  25     8108.91     7715.24    196.33 o
  10   1  25      609.64      457.38     98.17 o
  11   1  25     1578.16     1423.99    132.67 o
  12   1  25      279.59      332.43    188.41 o
   0   2  25    14805.94    14616.44    396.65 o
   1   2  25      151.06      817.54    123.89 o
   2   2  25      498.65      504.16    152.36 o
   3   2  25      100.95     -147.18    158.66 o
   4   2  25      906.28      736.41    132.67 o
   5   2  25     1588.42     1929.54    146.75 o
   6   2  25      899.23      860.28    157.20 o
   7   2  25     1092.44      701.49    123.89 o
   8   2  25     1367.50     1570.01    237.99 o
   9   2  25      749.48     1037.38    112.19 o
  10   2  25      865.13     1107.34    123.89 o
  11   2  25      136.64      267.15    118.58 o
  12   2  25      816.22      719.23    153.05 o
   1   3  25      613.40      813.27    123.89 o
   2   3  25        4.28      331.20    138.83 o
   3   3  25     4412.59     4609.08    436.31 o
   4   3  25     2950.91     2931.54    376.81 o
   5   3  25        2.77       -8.35    158.66 o
   6   3  25     4107.78     3673.07    218.16 o
   7   3  25      443.17      356.98    118.58 o
   8   3  25     1605.06     1689.15    128.31 o
   9   3  25     4251.18     4478.33    287.57 o
  10   3  25      718.09      691.73    118.58 o
  11   3  25      503.10      351.76    132.67 o
  12   3  25     1439.76     1761.36    175.92 o
   0   4  25     9024.55    10312.82    356.98 o
   1   4  25     1127.70      798.57    126.21 o
   2   4  25     1347.49     1324.45    168.57 o
   3   4  25        3.15      405.29    317.32 o
   4   4  25        8.94      177.59    168.58 o
   5   4  25       80.59      229.79    406.56 o
   6   4  25     1333.23     1404.68    138.14 o
   7   4  25      512.07      745.12    123.89 o
   8   4  25     5485.22     5914.69    416.48 o
   9   4  25      739.52      612.30    416.48 o
  10   4  25     3585.77     3454.62    188.41 o
  11   4  25      455.83      926.68    337.15 o
  12   4  25      832.49      554.64    188.80 o
   1   5  25     1185.86     1252.46    150.14 o
   2   5  25      405.84      198.32    153.05 o
   3   5  25      552.84      421.70    132.67 o
   4   5  25     7939.54     8237.81    245.11 o
   5   5  25      179.54      376.81    140.24 o
   6   5  25     9248.48     8671.57    347.07 o
   7   5  25      366.17      375.95    485.89 o
   8   5  25     7763.76     8253.84    535.47 o
   9   5  25     2221.29     2425.40    154.26 o
  10   5  25     2505.49     2643.39    142.79 o
  11   5  25       33.34      315.19    161.31 o
  12   5  25     5145.76     5907.04    575.14 o
   0   6  25     3224.75     3133.51    237.99 o
   1   6  25     5979.86     6469.53    223.53 o
   2   6  25      878.78     1256.59    237.99 o
   3   6  25      406.51      526.92    128.91 o
   4   6  25      664.21      440.04    426.40 o
   5   6  25        5.26      118.99    456.14 o
   6   6  25     1202.39     1245.74    297.49 o
   7   6  25     2184.08     1993.92    198.32 o
   8   6  25     3843.32     3726.13    287.57 o
   9   6  25       16.53      218.16    142.79 o
  10   6  25     1287.80     1718.80    475.98 o
  11   6  25      445.56      745.04    118.58 o
   1   7  25      334.11      305.42    158.66 o
   2   7  25      799.48      876.98    138.14 o
   3   7  25       45.20       24.50    247.90 o
   4   7  25     3366.36     3034.00    237.99 o
   5   7  25     2788.32     2567.46    166.54 o
   6   7  25     4737.73     4769.73    157.20 o
   7   7  25      298.14      351.08    307.40 o
   8   7  25     2482.87     2162.49    142.79 o
   9   7  25      636.20      554.22    112.19 o
  10   7  25      931.40     1170.28    171.54 o
  11   7  25       81.38      -40.99    168.58 o
   0   8  25      755.04      416.48    198.32 o
   1   8  25     5133.70     3413.84    188.93 o
   2   8  25       14.98     -178.49    132.01 o
   3   8  25      874.31      783.49    198.32 o
   4   8  25      690.28      936.22    161.38 o
   5   8  25     1498.52     1442.52    277.65 o
   6   8  25     2786.86     2766.86    218.16 o
   7   8  25     4063.20     4001.77    166.54 o
   8   8  25     1800.29     2285.41    495.81 o
   9   8  25      805.13      850.00    123.89 o
  10   8  25     1154.68     1467.92    575.14 o
  11   8  25     1509.72     1724.26    178.49 o
   1   9  25      141.63      169.05    198.32 o
   2   9  25      761.12      869.02    228.07 o
   3   9  25     1695.14     1563.60    132.67 o
   4   9  25      261.26      327.23    112.19 o
   5   9  25      262.10      325.99    109.58 o
   6   9  25      784.55      671.07    158.66 o
   7   9  25      475.07      452.11    118.58 o
   8   9  25     1235.51     1498.35    146.75 o
   9   9  25     2356.36     1796.54    188.41 o
  10   9  25      196.10      266.64    188.41 o
   0  10  25     3823.32     3867.31    277.65 o
   1  10  25    16737.83    18118.08    392.66 o
   2  10  25     1130.70     1281.83    466.06 o
   3  10  25    11303.52    11624.04    259.15 o
   4  10  25      155.68      197.16    148.74 o
   5  10  25    10977.58     9884.59    256.89 o
   6  10  25     1699.44     1402.00    436.31 o
   7  10  25     6569.23     6510.53    307.40 o
   8  10  25     2116.32     1779.21    128.31 o
   9  10  25     1748.69     1905.10    158.66 o
  10  10  25      945.26     1108.05    515.64 o
   1  11  25      173.56      366.90    112.19 o
   2  11  25        2.61      258.21    525.56 o
   3  11  25      699.49      843.23    128.91 o
   4  11  25       32.95       23.33    188.41 o
   5  11  25       16.46      168.58    112.19 o
   6  11  25      475.59      418.16    168.58 o
   7  11  25      554.98      969.92    138.14 o
   8  11  25      257.54      216.07    132.67 o
   9  11  25      960.02     1251.68    142.79 o
   0  12  25     3513.52     3649.15    218.16 o
   1  12  25    15467.07    15566.19    644.55 o
   2  12  25      807.74      831.10    146.75 o
   3  12  25     8035.74     6425.69    337.15 o
   4  12  25     1142.41     1229.91    198.32 o
   5  12  25     7006.07     7468.23    208.24 o
   6  12  25     1553.98     1455.62    132.01 o
   7  12  25     4665.37     4929.96    182.31 o
   8  12  25     4543.67     4755.73    208.24 o
   9  12  25     2179.70     2091.72    142.79 o
   1  13  25        1.90     -189.32    126.21 o
   2  13  25       26.61      -39.66    118.58 o
   3  13  25       85.22      173.27    287.57 o
   4  13  25     2594.94     2314.69    416.48 o
   5  13  25      232.52      705.90    138.83 o
   6  13  25      124.85      371.57    128.91 o
   7  13  25      477.57      596.08    228.07 o
   8  13  25      207.27      562.36    113.73 o
   0  14  25     6866.98     7417.30    297.49 o
   1  14  25     1188.39     1445.10    132.67 o
   2  14  25     5794.96     5529.46    188.93 o
   3  14  25      459.42      356.98    118.99 o
   4  14  25     1679.64     1932.71    406.56 o
   5  14  25     1010.05     1186.57    228.07 o
   6  14  25     7785.91     6765.16    287.57 o
   7  14  25     2309.91     2197.30    146.75 o
   1  15  25       28.90      442.02    178.49 o
   2  15  25      326.87       82.83    118.58 o
   3  15  25       16.41      287.57    168.58 o
   4  15  25      749.93      277.65    347.07 o
   5  15  25      886.25      892.90    140.24 o
   6  15  25      269.21      431.80    188.41 o
   0  16  25     4026.15     4105.30    237.99 o
   1  16  25     2471.09     2373.58    146.75 o
   2  16  25     3542.19     3554.58    426.40 o
   3  16  25     4321.02     4035.17    188.93 o
   4  16  25       99.02      198.32    188.41 o
   5  16  25     2574.53     3558.78    614.80 o
   1  17  25      270.26      287.57    228.07 o
   2  17  25       59.26      128.91    188.41 o
   3  17  25       59.87      354.65    118.58 o
   0   0  26    97357.45   100272.38   2538.54 o
   1   0  26      163.00      535.47    158.66 o
   2   0  26    19379.24    18245.77    456.14 o
   3   0  26       60.78     -118.99    198.32 o
   4   0  26    21302.16    21855.25    713.96 o
   5   0  26      852.39      416.48    237.99 o
   6   0  26    24215.74    24373.96    674.30 o
   7   0  26     2415.99     2518.71    237.99 o
   8   0  26    19703.15    19158.05    475.98 o
   9   0  26      963.25     1031.28    158.66 o
  10   0  26     6414.87     6088.53    257.82 o
  11   0  26     3184.59     3609.49    317.32 o
  12   0  26     1391.27     1626.25    317.32 o
   1   1  26       49.41      -19.83    112.19 o
   2   1  26      938.91      667.77    138.14 o
   3   1  26      973.14      844.76    154.26 o
   4   1  26       34.34      467.84    138.14 o
   5   1  26      447.94      697.01    138.14 o
   6   1  26      336.11      494.04    138.14 o
   7   1  26       12.43      122.13    132.67 o
   8   1  26      290.42      583.04    123.89 o
   9   1  26      134.49      444.24    104.48 o
  10   1  26      716.69      854.05    247.90 o
  11   1  26      236.08      512.19    150.14 o
  12   1  26      245.16     -240.37    228.07 o
   0   2  26    65011.95    65783.92   1269.27 o
   1   2  26       11.57       89.25    112.19 o
   2   2  26    22898.78    22786.14   1011.45 o
   3   2  26        3.08      100.11    188.41 o
   4   2  26    16525.54    17474.31    417.91 o
   5   2  26      278.73      246.91    188.41 o
   6   2  26    17783.84    18153.04    604.89 o
   7   2  26      133.40      385.74    208.24 o
   8   2  26     9673.96     9685.35    366.90 o
   9   2  26        7.18       56.00    118.58 o
  10   2  26     1978.48     1802.94    317.32 o
  11   2  26     1061.86     1298.69    138.83 o
   1   3  26     2061.49     1526.92    158.66 o
   2   3  26     2376.23     2546.90    171.54 o
   3   3  26     1095.16     1429.06    237.99 o
   4   3  26       20.89      242.56    327.23 o
   5   3  26     1278.70     1209.77    160.81 o
   6   3  26       54.22      168.58    112.19 o
   7   3  26      152.12      123.40    123.89 o
   8   3  26       12.68      154.48    128.31 o
   9   3  26      414.96       79.33    168.58 o
  10   3  26      974.67     1099.81    113.73 o
  11   3  26     1733.15     1150.85    327.23 o
   0   4  26    13861.48    14675.94    416.48 o
   1   4  26      497.67      635.43    142.79 o
   2   4  26    13682.18    13963.39    912.29 o
   3   4  26     2225.14     2584.84    188.93 o
   4   4  26    12797.34    12280.40    644.55 o
   5   4  26      952.61     1310.59    287.57 o
   6   4  26    10645.08    11172.52    294.50 o
   7   4  26      650.46      603.41    123.89 o
   8   4  26     7303.69     8173.08    233.49 o
   9   4  26      248.70      539.96    117.12 o
  10   4  26     1241.05     1371.04    118.58 o
  11   4  26      845.24      781.80    146.75 o
   1   5  26       74.94      -60.60    228.07 o
   2   5  26      168.91      321.10    287.57 o
   3   5  26      986.21     1023.62    148.74 o
   4   5  26       69.83      228.07    140.24 o
   5   5  26      175.59      320.96    178.49 o
   6   5  26      713.71      906.11    146.75 o
   7   5  26     2471.70     2558.33    152.36 o
   8   5  26       53.09      213.49    113.73 o
   9   5  26        0.84       71.16    113.73 o
  10   5  26      320.90      136.74    132.67 o
  11   5  26       25.87      160.75    132.67 o
   0   6  26    35615.00    39347.39   1170.11 o
   1   6  26     2889.19     2926.52    166.54 o
   2   6  26    24364.95    25615.11    743.71 o
   3   6  26      696.66      621.19    198.32 o
   4   6  26    14704.62    15592.99    624.72 o
   5   6  26      276.03      202.29    138.14 o
   6   6  26    11555.80    11242.56    793.29 o
   7   6  26     3007.69     3141.55    179.77 o
   8   6  26     8232.71     7997.43    664.38 o
   9   6  26     1783.74     1954.01    168.57 o
  10   6  26     1911.67     1746.15    154.26 o
  11   6  26        1.33       69.41    327.23 o
   1   7  26     1631.17     1449.45    267.74 o
   2   7  26     2088.50     1991.53    194.83 o
   3   7  26     1620.53     1357.36    161.38 o
   4   7  26      474.51      146.76    208.24 o
   5   7  26       88.35      -65.76    132.67 o
   6   7  26       10.02     -140.15    104.48 o
   7   7  26        8.90      125.60    228.07 o
   8   7  26     1148.38      970.00    168.58 o
   9   7  26     2797.90     2260.06    158.66 o
  10   7  26     1330.70      975.43    140.24 o
   0   8  26    31300.48    32267.24    832.96 o
   1   8  26       19.10       59.50    126.21 o
   2   8  26    23202.82    22985.31    426.17 o
   3   8  26      435.33      764.07    178.49 o
   4   8  26     7884.45     7533.63   1160.19 o
   5   8  26       57.69      218.16    102.04 o
   6   8  26    12926.64    12016.82    262.05 o
   7   8  26      484.35      507.21    228.07 o
   8   8  26     5613.46     5331.25    337.15 o
   9   8  26      129.43      719.49    535.47 o
  10   8  26     2623.82     2931.46    188.93 o
   1   9  26     2427.96     2591.77    287.57 o
   2   9  26      165.78      391.65    297.49 o
   3   9  26     5627.81     5502.04    337.15 o
   4   9  26      972.61     1641.40    138.14 o
   5   9  26       64.59      334.22    356.98 o
   6   9  26        0.38      237.99    267.74 o
   7   9  26      563.26      798.23    168.58 o
   8   9  26      120.99      373.68    208.24 o
   9   9  26     7796.92     8397.85    237.17 o
  10   9  26      288.95      418.46    178.49 o
   0  10  26     7254.27     8607.24    376.81 o
   1  10  26      524.70      599.40    142.79 o
   2  10  26     7014.60     6739.54    237.99 o
   3  10  26      133.27      100.33    188.41 o
   4  10  26     3513.48     3508.29    171.54 o
   5  10  26       75.11       -1.24    109.58 o
   6  10  26     7316.55     7145.33    446.23 o
   7  10  26      122.74      401.43    337.15 o
   8  10  26     1492.29     2014.00    257.82 o
   9  10  26      163.30      481.24    228.07 o
   1  11  26     2482.75     3082.51    228.07 o
   2  11  26      872.85      753.63    138.14 o
   3  11  26     2525.23     2049.28    146.75 o
   4  11  26      212.81      -54.21    104.48 o
   5  11  26      593.34      174.11    317.32 o
   6  11  26       19.39      -41.75    138.83 o
   7  11  26       33.95     -237.99    158.66 o
   8  11  26       22.90      163.62    247.90 o
   9  11  26     2587.24     2216.41    327.23 o
   0  12  26      990.82      594.97    158.66 o
   1  12  26     1383.05     1654.69    140.24 o
   2  12  26      671.62      933.25    123.89 o
   3  12  26     2220.97     2618.06    366.90 o
   4  12  26     1586.88     1491.94    178.49 o
   5  12  26     1505.69     1453.73    118.58 o
   6  12  26     2747.85     2172.65    146.75 o
   7  12  26       41.07       44.33    247.90 o
   8  12  26      953.42      815.04    123.89 o
   1  13  26     1402.41     1536.25    436.31 o
   2  13  26      334.11      347.07    112.19 o
   3  13  26     4114.40     3538.57    545.39 o
   4  13  26       96.29       37.58    128.31 o
   5  13  26      398.65      901.19    152.36 o
   6  13  26        0.49      233.81    132.67 o
   7  13  26      145.60      390.64    148.74 o
   0  14  26      670.48      555.31    158.66 o
   1  14  26       91.90     -100.33    188.41 o
   2  14  26      170.54      483.91    188.41 o
   3  14  26      539.33      871.91    366.90 o
   4  14  26     2056.40     2233.23    247.90 o
   5  14  26      567.62      880.30    171.54 o
   6  14  26      539.41      999.51    157.20 o
   1  15  26      251.75      138.83    178.49 o
   2  15  26       20.85        3.50    118.58 o
   3  15  26      545.95      670.13    247.90 o
   4  15  26       34.89      304.79    128.31 o
   5  15  26     1362.69     1371.69    327.23 o
   0  16  26      901.30     1249.44    198.32 o
   1  16  26      206.44      188.41    267.74 o
   2  16  26        6.51      -96.83    118.58 o
   3  16  26       39.94       10.50    118.58 o
   1   1  27      146.98       51.33    198.32 o
   2   1  27    14238.03    13824.49    304.71 o
   3   1  27      410.16      193.60    146.75 o
   4   1  27     1338.82     1644.59    327.23 o
   5   1  27     2409.17     2040.33    174.87 o
   6   1  27     2944.86     2552.26    386.73 o
   7   1  27     5827.57     5235.79    214.33 o
   8   1  27     7322.75     7114.89    238.40 o
   9   1  27     1302.16     1546.92    128.31 o
  10   1  27     8009.47     7569.31    237.99 o
  11   1  27      425.48      646.98    180.69 o
   0   2  27      362.20     1051.11    178.49 o
   1   2  27     2247.65     2454.59    160.81 o
   2   2  27        0.98      194.55    146.75 o
   3   2  27     1235.76      858.55    267.74 o
   4   2  27      100.49      200.13    237.99 o
   5   2  27     1202.05     1294.37    178.49 o
   6   2  27        1.41      218.16    347.07 o
   7   2  27     1786.99     2396.45    406.56 o
   8   2  27      137.18      210.44    117.12 o
   9   2  27      262.74       -7.00    113.73 o
  10   2  27        4.64      374.48    113.73 o
  11   2  27      818.24      969.08    426.40 o
   1   3  27        0.15     -179.66    148.74 o
   2   3  27     7785.78     7850.18    337.15 o
   3   3  27        5.45      319.21    168.58 o
   4   3  27     2584.95     1972.58    174.87 o
   5   3  27     3052.17     3151.88    174.87 o
   6   3  27     1754.29     2126.73    174.87 o
   7   3  27     3474.57     3577.09    247.90 o
   8   3  27    10745.10    10139.00    505.72 o
   9   3  27     3728.89     3478.98    175.92 o
  10   3  27     5057.03     4745.53    228.07 o
  11   3  27     1266.66     1545.88    165.02 o
   0   4  27      210.77     1090.78    178.49 o
   1   4  27     6124.42     5043.36    257.82 o
   2   4  27      354.90      436.31    140.24 o
   3   4  27     1752.67     1937.30    178.49 o
   4   4  27     1052.78     1306.69    160.81 o
   5   4  27     2043.70     2172.05    154.26 o
   6   4  27      251.73      428.55    396.65 o
   7   4  27     9066.33     8846.83    266.45 o
   8   4  27      156.46      247.32    118.58 o
   9   4  27     1802.81     1684.00    168.57 o
  10   4  27      198.89       39.66    126.21 o
  11   4  27      229.82      209.81    158.66 o
   1   5  27        6.48     -300.62    208.24 o
   2   5  27     1797.26     2177.07    396.65 o
   3   5  27      126.04      228.07    112.19 o
   4   5  27       57.84      305.84    158.66 o
   5   5  27      409.89      577.84    148.74 o
   6   5  27     1085.19      870.29    218.16 o
   7   5  27     5224.96     4918.25    188.93 o
   8   5  27     1080.96     1104.29    128.31 o
   9   5  27     2951.09     2231.42    157.20 o
  10   5  27      110.74      221.29    247.90 o
   0   6  27     6693.02     5890.21    376.81 o
   1   6  27      285.09      178.49    132.01 o
   2   6  27      857.92     1200.59    154.26 o
   3   6  27      405.68      356.98    128.31 o
   4   6  27       38.54      188.41    307.40 o
   5   6  27      726.34      793.55    160.81 o
   6   6  27      195.87      416.48    140.24 o
   7   6  27     9760.28     8801.38    247.78 o
   8   6  27      673.30      865.08    138.14 o
   9   6  27     3279.25     2438.25    218.16 o
  10   6  27        2.02      323.93    146.75 o
   1   7  27       25.96      -10.44    198.32 o
   2   7  27       34.43      -55.53    356.98 o
[truncated: 25,240 more chars]
